# Supplementary material for: Development of a multi-antigenic SARS-CoV-2 vaccine candidate using a synthetic poxvirus platform
Source: Nat Commun. 2020 Nov 30;11:6121. doi: 10.1038/s41467-020-19819-1 (PMC7705736; doi:10.1038/s41467-020-19819-1)
Supplement: Supplementary file 3 — Source Data [file 41467_2020_19819_MOESM3_ESM.xlsx]

## Sheet: Figure 1
	Uncropped gels figure 1e
								*notice different loading scheme

## Sheet: Figure 2
	BHK-21	Hours post-infection
			sMVA tv1			sMVA tv2			sMVA hp			wtMVA
		0	28000	27000		9000	9000		70000	16000		14000	9000
		24	4900000	5500000	5300000	3700000	4500000	4300000	3400000	4600000	3300000	3300000	2800000	4500000
		48	7000000	8000000	6000000	17000000	12000000	8000000	18000000	8000000	8000000	5000000	3000000	8000000
	CEF	Hours post-infection
			sMVA tv1			sMVA tv2			sMVA hp			wtMVA
		0	37500	45000		26500	43000		35000	40000		25000	24000
		24	56400000	51000000	54600000	35000000	44200000	50000000	44000000	39000000	44000000	16000000	43000000	21600000
		48	71000000	158000000	560000000	293000000	355000000	126000000	90000000	190000000	181000000	130000000	186000000	188000000
	BHK-21
	sMVA tv1	Plaque	Height	Wide	Area		sMVA tv2	Plaque	Height	Wide	Area		sMVA hp	Plaque	Height	Wide	Area		wtMVA	Plaque	Height	Wide	Area
		1	738	301	174378			1	696	226	123477			1	443	144	50076.7			1	534	259	108570
		2	588	298	137551			2	358	135	37939.1			2	620	260	126542			2	444	347	120943
		3	443	162	56336.3			3	444	111	38687.9			3	397	274	85390.7			3	318	312	77884.6
		4	480	344	129619			4	602	281	132792			4	427	259	86815.5			4	628	120	59157.6
		5	317	118	29363.7			5	413	169	54790.6			5	416	288	94049.3			5	296	280	65060.8
		6	480	235	88548			6	503	155	61202.5			6	324	283	71978.2			6	338	106	28125
		7	517	294	119318			7	507	311	123776			7	614	470	226535			7	543	263	112105
		8	481	278	104969			8	400	248	77872			8	279	135	29567			8	300	133	31321.5
		9	561	489	215348			9	414	252	81897.5			9	474	159	59162.3			9	467	264	96781.1
		10	416	114	37227.8			10	395	199	61704.9			10	200	125	19625			10	468	222	81558.4
		11	502	193	76055.5			11	437	186	63806.4			11	676	308	163443			11	189	188	27892.6
		12	712	337	188356			12	466	334	122181			12	917	204	146848			12	580	189	86051.7
		13	353	124	34361			13	861	120	81106.2			13	557	181	79141.3			13	227	110	19601.5
		14	591	170	78868.9			14	533	376	157320			14	592	204	94802.9			14	439	326	112344
		15	530	182	75721.1			15	451	199	70453			15	344	144	38885.8			15	583	426	194961
		16	669	306	160700			16	614	175	84348.2			16	592	222	103168			16	764	173	103755
		17	449	248	87411.3			17	370	114	33111.3			17	245	138	26540.9			17	218	104	17797.5
		18	517	148	60065.1			18	559	221	96978.1			18	254	136	27117			18	480	233	87794.4
		19	736	155	89552.8			19	655	130	66842.8			19	478	184	69042.3			19	545	391	167280
		20	540	235	99616.5			20	804	321	202596			20	508	196	78160.9			20	764	182	109153
	CEF
	sMVA tv1	Plaque	Height	Wide	Area		sMVA tv2	Plaque	Height	Wide	Area		sMVA hp	Plaque	Height	Wide	Area		wtMVA	Plaque	Height	Wide	Area
		1	806	102	64536.4			1	879	261	180094			1	843	173	114484			1	731	193	110750
		2	859	147	99124.3			2	673	122	64453.2			2	722	118	66878.9			2	751	168	99041.9
		3	676	117	62087.2			3	681	153	81791.5			3	815	221	141390			3	707	237	131534
		4	646	115	58317.7			4	568	121	53951.5			4	633	112	55653.4			4	863	157	106360
		5	970	139	105842			5	531	161	67110.4			5	856	241	161942			5	487	137	52374.4
		6	752	88	51948.2			6	741	167	97141.4			6	402	117	36921.7			6	1200	181	170502
		7	916	139	99949.3			7	576	86	38885.8			7	524	164	67459.8			7	650	163	83170.8
		8	784	185	113856			8	587	121	55756.2			8	709	178	99068.6			8	981	262	201762
		9	712	121	67629.3			9	554	100	43489			9	880	215	148522			9	573	114	51277.8
		10	592	117	54372.2			10	772	189	114538			10	743	258	150480			10	1180	203	188039
		11	667	155	81157.2			11	864	169	114623			11	1140	216	193298			11	777	82	50015.5
		12	561	117	51525			12	668	129	67645			12	479	117	43993.8			12	635	204	101689
		13	593	147	68429.2			13	622	114	55662.8			13	1110	139	121118			13	453	140	49784.7
		14	574	123	55422.6			14	882	132	91392.8			14	917	251	180681			14	508	124	49448.7
		15	771	154	93206.2			15	679	103	54900.5			15	695	189	103114			15	504	153	60532.9
		16	898	194	136756			16	1230	253	244284			16	812	169	107724			16	551	122	52769.3
		17	803	265	167044			17	623	123	60153.8			17	666	212	110836			17	691	166	90044.2
		18	630	147	72698.9			18	915	182	130726			18	697	170	93014.7			18	626	166	81574.1
		19	564	86	38075.6			19	985	190	146913			19	776	240	146198			19	286	68	15266.7
		20	764	81	48578.9			20	591	159	73765.7			20	680	252	134518			20	681	155	82860.7
	HEK293	sMVA tv1				sMVA tv2				sMVA hp				wtMVA
		900	500	200	500	3000	2100	3100	800	50	110	290	310	600	1000	2100	2200
	A549	sMVA tv1				sMVA tv2				sMVA hp				wtMVA
		14000	13000	9000	7000	24000	33000	48000	82000	4000	12000	45000	59000	10000	12000	9000	17000
	143b	sMVA tv1				sMVA tv2				sMVA hp				wtMVA
		270	270	20	20	40	20	10	10	20	20	10	10	20	30	20	20
	HeLa	sMVA tv1				sMVA tv2				sMVA hp				wtMVA
		21000	28000	37000	20000	100000	150000	24000	38000	27000	30000	8000	7000	43000	27000	34000	35000
	CEF	sMVA tv1				sMVA tv2				sMVA hp				wtMVA
		5000000	9000000	900000	800000	14000000	8000000	5000000	5000000	400000	700000	8000000	5000000	10000000	7000000	8000000	7000000
	BHK-21	sMVA tv1				sMVA tv2				sMVA hp				wtMVA
		910000	850000	11000000	9000000	7800000	6200000	6500000	5100000	5400000	9500000	15000000	19000000	9600000	9900000	3000000	3000000

## Sheet: Figure 3
	Post-prime IgG endpoint titers
	sMVA tv1 1x10^7				sMVA tv2 1x10^7				sMVA hp 1x10^7				wtMVA 1x10^7				sMVA tv1 5x10^7				sMVA tv2 5x10^7				sMVA hp 5x10^7				wtMVA 5x10^7				Mock
	25600	102400	102400	102400	102400	102400	204800	102400	102400	51200	51200	102400	102400	102400	51200	102400	409600	409600	409600	409600	409600	409600	102400	409600	204800	409600	409600	409600	409600	409600	409600	409600	150	150	150	150
	Post-boost IgG endpoint titers
	sMVA tv1 1x10^7				sMVA tv2 1x10^7				sMVA hp 1x10^7				wtMVA 1x10^7				sMVA tv1 5x10^7				sMVA tv2 5x10^7				sMVA hp 5x10^7				wtMVA 5x10^7				Mock
	409600	1638400	819200	819200	819200	819200	1638400	819200	819200	819200	819200	409600	819200	1638400	1638400	1638400	1638400	819200	819200	1638400	819200	1638400	1638400	204800	1638400	1638400	1638400	1638400	409600	1638400	1638400	819200	150	150	150	150
	post-boost NT50
	sMVA tv1 1x10^7				sMVA tv2 1x10^7				sMVA hp 1x10^7				wtMVA 1x10^7				sMVA tv1 5x10^7				sMVA tv2 5x10^7				sMVA hp 5x10^7				wtMVA 5x10^7				Mock
	14574	12968	19078	11674	13274	61434	11106	14915	7703	11187	13771	12561	18662	30503	15283	12736	18563	12964	9065	12372	5403	20273	9704	23199	47775	48551	18630	6505	12534	19036	7365	3656	257.1	329.2	155.4	196.2
CD8	sMVA tv1 1x10^7				sMVA tv2 1x10^7				sMVA hp 1x10^7				wtMVA 1x10^7				sMVA tv1 5x10^7				sMVA tv2 5x10^7				sMVA hp 5x10^7				wtMVA 5x10^7				Mock
IFNγ	6.145	9.16	8.524	8.409	14.071	5.13059	6.269	8.327	7.395	5.607	3.488	5.84	1.926	2.679	8.073	8.991	2.95	1.489	3.81	8.404	1.33232	4.01655	3.154	2.814	9.029	5.48124	2.61	10.1	5.77025	9.15	5.4	3.4	0	0.012	0	0.00626
TNFα	4.145	5.828	4.12	5.271	8.452	2.906	3.1	4.758	4.048	3.256	2.547	3.636	1.11	1.42	5.18	5.6	1.79	1.27	2.58	5.74	0.72	2.33	2.31	2	5.34	2.8	2.196	7.215	3.03	5.56	4.147	2.992	0.05	0.192	0.178	0.131
IL4	0.273	0.146	0.17	0.114	0.437	0.05	0.05	0.116	0.088	0.174	0.09593	0.118	0	0.04	0.09	0.16	0.13	0.05	0.098	0.2	0.08	0	0.13	0.18	0.2	0.13	0.13	0.396	0.092	0.314	0.3	0.22455	0	0.081	0	0.01276
IL10	0.02709	0	0	0.001	0	0.003	0.014	0.016	0.00633	0.007	0.015	0.056	0.048	0.029	0.028	0.046	0.042	0	0.055	0	0	0	0.011	0.088	0.007	0.084	0	0.02	0	0.082	0.04	0.005	0	0	0.028	0.031
CD4	sMVA tv1 1x10^7				sMVA tv2 1x10^7				sMVA hp 1x10^7				wtMVA 1x10^7				sMVA tv1 5x10^7				sMVA tv2 5x10^7				sMVA hp 5x10^7				wtMVA 5x10^7				Mock
IFNγ	0.005	0	0	0	0.066	0.027	0.117	0.039	0.054	0.059	0	0.024	0.074	0	0	0	0.001	0.008	0	0.031	0.044	0.044	0.018	0.009	0.134	0.087	0.042	0.099	0.053	0	0.07	0.08	0	0.001	0	0
TNFα	0.053	0.013	0	0.118	0.001	0	0.13	0.04	0.019	0	0.048	0.13	0.02	0	0.21	0	0.12	0	0	0	0.16	0.03	0	0	0	0.048	0.129	0.149	0.008	0	0.091	0.125	0	0	0.034	0.018
IL4	0.00991	0	0	0.003	0	0.011	0.01178	0	0.00732	0.004	0	0.014	0	0.016	0.01	0	0.014	0.01778	0	0	0.00745	0	0	0	0.01027	0	0.03291	0	0	0.047	0.023	0.021	0	0	0.00012	0
IL10	0.044	0	0.012	0	0.134	0	0	0.005	0.122	0.102	0	0.034	0	0	0	0	0	0	0.02	0.04337	0.07	0.07	0.018	0.018	0.07	0	0.014	0	0.082	0.03	0.023	0.072	0	0	0.053	0
RAW FACS DATA (Figure 1/BR5 and S1/A19L)
DMSO		sMVA tv1 1x10^7				sMVA tv2 1x10^7				sMVA hp 1x10^7				wtMVA 1x10^7				sMVA tv1 5x10^7				sMVA tv2 5x10^7				sMVA hp 5x10^7				wtMVA 5x10^7				Mock
CD4	IFNg	0.015	0.028	0.15	0.23	0.044	0.059	0.093	0.081	0.034	0.029	0.078	0.021	0.036	0.06	0.062	0.12	0.039	0.029	0.15	0.069	0.066	0.066	0.051	0.067	0.026	0.053	0.05	0.031	0.024	0.21	0.012	0.05	0.063	0.01	0.014	0.02
	IL4	0.087	0.057	0.021	0.05	0.066	0.13	0.00622	0.00952	0.054	0.12	0.029	0.016	0.3	0.35	0.26	0.34	0.19	0.36	0.27	0.35	0.12	0.27	0.3	0.3	0.087	0.092	0.00709	0.025	0.09	0.092	0.018	0.019	0.076	0.072	0.00942	0.00501
	IL10	0.00509	0	0.021	0.067	0.00734	0.012	0.025	0.014	0	0.023	0.0097	0.016	0.029	0	0.031	0.042	0.013	0.00722	0	0.00863	0.00655	0.019	0.011	0.027	0.00873	0.04	0.021	0.013	0.048	0	0.018	0.038	0.038	0.021	0.038	0.045
	TNFa	0.056	0.051	0.25	0.092	0.066	0.14	0.13	0.1	0.088	0.088	0.092	0.08	0.37	0.43	0.99	1.54	0.41	0.42	0.93	0.93	0.34	0.27	1.3	1.18	0.13	0.2	0.021	0.031	0.048	0.2	0.079	0.075	0.14	0.072	0.014	0.065
CD8	IFNg	0.035	0.03	0.016	0.021	0.029	0.00941	0.011	0.023	0.015	0.023	0.012	0	0.024	0.021	0.027	0.029	0.01	0.031	0.01	0.016	0.00768	0.00345	0.026	0.016	0.021	0.00876	0	0	0.00975	0.32	0	0	0.035	0	0	0
	IL4	0.097	0.024	0.01	0.016	0.073	0.1	0.014	0.034	0.092	0.076	0.00407	0.012	0.26	0.21	0.16	0.15	0.17	0.27	0.072	0.13	0.17	0.18	0.15	0.15	0.31	0.12	0	0.014	0.098	0.046	0.02	0.00545	0.071	0.039	0.032	0.00624
	IL10	0.00691	0.012	0.058	0.026	0.029	0.028	0.011	0.019	0.00767	0.015	0.029	0.021	0	0.016	0.033	0.026	0.01	0.041	0.028	0.038	0.015	0.014	0.021	0.022	0.062	0.026	0.029	0.031	0.12	0.013	0.029	0.038	0.071	0.097	0.038	0.025
	TNFa	0.055	0.072	0.35	0.069	0.058	0.094	0.15	0.092	0.092	0.084	0.033	0.054	0.21	0.22	0.88	1.42	0.34	0.2	0.86	0.66	0.16	0.16	1.11	1.1	0.35	0.15	0.014	0.035	0.11	0.17	0.093	0.038	0.12	0.058	0.032	0.069
B8R		sMVA tv1 1x10^7				sMVA tv2 1x10^7				sMVA hp 1x10^7				wtMVA 1x10^7				sMVA tv1 5x10^7				sMVA tv2 5x10^7				sMVA hp 5x10^7				wtMVA 5x10^7				Mock
CD4	IFNg	0.02	0.015	0.066	0.11	0.11	0.086	0.21	0.12	0.088	0.088	0.052	0.045	0.11	0.032	0.045	0.1	0.04	0.037	0.098	0.1	0.11	0.11	0.069	0.076	0.16	0.14	0.092	0.13	0.077	0.17	0.082	0.13	0.00563	0.011	0	0.00464
	IL4	0.14	0.07	0	0.053	0.067	0.086	0.018	0.00745	0.073	0.12	0.00922	0.03	0.32	0.24	0.27	0.26	0.31	0.33	0.23	0.087	0.28	0.3	0.15	0.25	0.077	0.14	0.04	0.015	0.098	0.084	0.041	0.04	0.034	0.027	0.00954	0.00464
	IL10	0.015	0	0.033	0.03	0.00673	0.023	0.024	0.019	0.00732	0.027	0.00615	0.05	0.024	0.016	0.019	0.035	0.027	0.025	0.02	0.052	0.014	0.01	0.029	0.045	0.019	0.031	0.035	0.00729	0.021	0.047	0.041	0.11	0.034	0.011	0.091	0.023
	TNFa	0.1	0.045	0.071	0.21	0.2	0.14	0.26	0.14	0.21	0.19	0.14	0.21	0.36	0.21	1.2	1.11	0.29	0.26	0.9	0.6	0.41	0.34	0.8	0.98	0.2	0.15	0.15	0.18	0.13	0.23	0.17	0.2	0.028	0.027	0.048	0.083
CD8	IFNg	6.18	9.19	8.54	8.43	14.1	5.14	6.28	8.35	7.41	5.63	3.5	5.84	1.95	2.7	8.1	9.02	2.96	1.52	3.82	8.42	1.34	4.02	3.18	2.83	9.05	5.49	2.61	10.1	5.78	9.47	5.4	3.4	0.012	0.012	0	0.00626
	IL4	0.37	0.17	0.18	0.13	0.51	0.15	0.064	0.15	0.18	0.25	0.1	0.13	0.18	0.25	0.25	0.31	0.3	0.32	0.17	0.33	0.25	0.18	0.28	0.33	0.51	0.25	0.13	0.41	0.19	0.36	0.32	0.23	0.061	0.12	0.00738	0.019
	IL10	0.034	0.00962	0.018	0.027	0.024	0.031	0.025	0.035	0.014	0.022	0.044	0.077	0.048	0.045	0.061	0.072	0.052	0.012	0.083	0.03	0.012	0.011	0.032	0.11	0.069	0.11	0.00885	0.051	0.06	0.095	0.069	0.043	0.061	0.084	0.066	0.056
	TNFa	4.2	5.9	4.47	5.34	8.51	3	3.25	4.85	4.14	3.34	2.58	3.69	1.32	1.64	6.06	7.02	2.13	1.47	3.44	6.4	0.88	2.49	3.42	3.1	5.69	2.95	2.21	7.25	3.14	5.73	4.24	3.03	0.17	0.25	0.21	0.2
A19L		sMVA tv1 1x10^7				sMVA tv2 1x10^7				sMVA hp 1x10^7				wtMVA 1x10^7				sMVA tv1 5x10^7				sMVA tv2 5x10^7				sMVA hp 5x10^7				wtMVA 5x10^7				Mock
CD4	IFNg	0.00611	0.032	0.029	0.084	0.1	0.12	0.16	0.11	0.1	0.14	0.03	0.047	0.13	0.039	0.041	0.041	0.057	0.072	0.049	0.11	0.092	0.074	0.088	0.04	0.27	0.16	0.03	0.094	0.014	0.25	0.082	0.057	0.011	0	0.00528	0
	IL4	0.086	0.044	0.011	0.019	0.047	0.037	0.039	0.017	0.091	0.11	0.01	0.041	0.29	0.3	0.11	0.19	0.33	0.32	0.24	0.14	0.27	0.25	0.23	0.23	0.15	0.05	0.035	0.047	0.07	0.1	0.031	0.052	0.045	0.037	0.011	0.019
	IL10	0	0	0.034	0.00938	0.079	0.037	0.033	0.013	0.023	0.023	0.03	0.018	0.00834	0	0.034	0.034	0.013	0.043	0.02	0.067	0.025	0.032	0.033	0.035	0	0.012	0.03	0.013	0.021	0.048	0.013	0.052	0.017	0.032	0.042	0.079
	TNFa	0.073	0.13	0.11	0.15	0.12	0.17	0.23	0.17	0.2	0.24	0.097	0.18	0.25	0.28	0.93	0.89	0.34	0.35	0.89	0.74	0.48	0.56	1.05	0.82	0.51	0.22	0.17	0.2	0.063	0.34	0.14	0.21	0.05	0.069	0.11	0.07
CD8	IFNg	0.5	2.03	0.76	1.46	2.83	1.65	1.65	2.35	1.62	0.85	0.5	0.92	1.66	2.35	2.93	0.81	3.05	0.4	1.46	2.49	2.29	3.21	3.08	0.64	3.84	2.94	1.66	5.63	1.15	4.64	2.5	1.73	0.025	0	0	0
	IL4	0.041	0.15	0.052	0.065	0.19	0.13	0.071	0.091	0.17	0.14	0.035	0.061	0.21	0.18	0.19	0.16	0.26	0.22	0.14	0.18	0.2	0.29	0.41	0.22	0.62	0.22	0.12	0.36	0.094	0.28	0.14	0.096	0.012	0.023	0.046	0.032
	IL10	0.01	0.016	0.046	0.049	0.078	0.028	0.024	0.027	0	0.017	0.042	0.079	0.065	0.06	0.044	0.048	0.036	0.11	0.049	0.043	0.00913	0.051	0.057	0.02	0.027	0.047	0.016	0.048	0.12	0.079	0.073	0.07	0.099	0.094	0.054	0.077
	TNFa	0.5	1.67	0.73	1.38	2.11	1.4	1.38	2.15	1.56	1.02	0.52	0.99	1.62	2.04	3.4	1.58	3.08	0.73	1.88	3.1	1.79	2.57	4.21	1.59	3.28	2.47	1.7	5.34	1.11	4.01	2.53	1.76	0.15	0.15	0.24	0.22
B8R-DMSO		sMVA tv1 1x10^7				sMVA tv2 1x10^7				sMVA hp 1x10^7				wtMVA 1x10^7				sMVA tv1 5x10^7				sMVA tv2 5x10^7				sMVA hp 5x10^7				wtMVA 5x10^7				Mock
CD4	IFNg	0.005	-0.013	-0.084	-0.12	0.066	0.027	0.117	0.039	0.054	0.059	-0.026	0.024	0.074	-0.028	-0.017	-0.02	0.001	0.008	-0.052	0.031	0.044	0.044	0.018	0.009	0.134	0.087	0.042	0.099	0.053	-0.04	0.07	0.08	-0.05737	0.001	-0.014	-0.01536
	IL4	0.053	0.013	-0.021	0.003	0.001	-0.044	0.01178	-0.00207	0.019	0	-0.01978	0.014	0.02	-0.11	0.01	-0.08	0.12	-0.03	-0.04	-0.263	0.16	0.03	-0.15	-0.05	-0.01	0.048	0.03291	-0.01	0.008	-0.008	0.023	0.021	-0.042	-0.045	0.00012	-0.00037
	IL10	0.00991	0	0.012	-0.037	-0.00061	0.011	-0.001	0.005	0.00732	0.004	-0.00355	0.034	-0.005	0.016	-0.012	-0.007	0.014	0.01778	0.02	0.04337	0.00745	-0.009	0.018	0.018	0.01027	-0.009	0.014	-0.00571	-0.027	0.047	0.023	0.072	-0.004	-0.01	0.053	-0.022
	TNFa	0.044	-0.006	-0.179	0.118	0.134	0	0.13	0.04	0.122	0.102	0.048	0.13	-0.01	-0.22	0.21	-0.43	-0.12	-0.16	-0.03	-0.33	0.07	0.07	-0.5	-0.2	0.07	-0.05	0.129	0.149	0.082	0.03	0.091	0.125	-0.112	-0.045	0.034	0.018
CD8	IFNg	6.145	9.16	8.524	8.409	14.071	5.13059	6.269	8.327	7.395	5.607	3.488	5.84	1.926	2.679	8.073	8.991	2.95	1.489	3.81	8.404	1.33232	4.01655	3.154	2.814	9.029	5.48124	2.61	10.1	5.77025	9.15	5.4	3.4	-0.023	0.012	0	0.00626
	IL4	0.273	0.146	0.17	0.114	0.437	0.05	0.05	0.116	0.088	0.174	0.09593	0.118	-0.08	0.04	0.09	0.16	0.13	0.05	0.098	0.2	0.08	0	0.13	0.18	0.2	0.13	0.13	0.396	0.092	0.314	0.3	0.22455	-0.01	0.081	-0.02462	0.01276
	IL10	0.02709	-0.00238	-0.04	0.001	-0.005	0.003	0.014	0.016	0.00633	0.007	0.015	0.056	0.048	0.029	0.028	0.046	0.042	-0.029	0.055	-0.008	-0.003	-0.003	0.011	0.088	0.007	0.084	-0.02015	0.02	-0.06	0.082	0.04	0.005	-0.01	-0.013	0.028	0.031
	TNFa	4.145	5.828	4.12	5.271	8.452	2.906	3.1	4.758	4.048	3.256	2.547	3.636	1.11	1.42	5.18	5.6	1.79	1.27	2.58	5.74	0.72	2.33	2.31	2	5.34	2.8	2.196	7.215	3.03	5.56	4.147	2.992	0.05	0.192	0.178	0.131
A19L-DMSO		sMVA tv1 1x10^7				sMVA tv2 1x10^7				sMVA hp 1x10^7				wtMVA 1x10^7				sMVA tv1 5x10^7				sMVA tv2 5x10^7				sMVA hp 5x10^7				wtMVA 5x10^7				Mock
CD4	IFNg	-0.00889	0.004	-0.121	-0.146	0.056	0.061	0.067	0.029	0.066	0.111	-0.048	0.026	0.094	-0.021	-0.021	-0.079	0.018	0.043	-0.101	0.041	0.026	0.008	0.037	-0.027	0.244	0.107	-0.02	0.063	-0.01	0.04	0.07	0.007	-0.052	-0.01	-0.00872	-0.02
	IL4	-0.001	-0.013	-0.01	-0.031	-0.019	-0.093	0.03278	0.00748	0.037	-0.01	-0.019	0.025	-0.01	-0.05	-0.15	-0.15	0.14	-0.04	-0.03	-0.21	0.15	-0.02	-0.07	-0.07	0.063	-0.042	0.02791	0.022	-0.02	0.008	0.013	0.033	-0.031	-0.035	0.00158	0.01399
	IL10	-0.00509	0	0.013	-0.05762	0.07166	0.025	0.008	-0.001	0.023	0	0.0203	0.002	-0.02066	0	0.003	-0.008	0	0.03578	0.02	0.05837	0.01845	0.013	0.022	0.008	-0.00873	-0.028	0.009	0	-0.027	0.048	-0.005	0.014	-0.021	0.011	0.004	0.034
	TNFa	0.017	0.079	-0.14	0.058	0.054	0.03	0.1	0.07	0.112	0.152	0.005	0.1	-0.12	-0.15	-0.06	-0.65	-0.07	-0.07	-0.04	-0.19	0.14	0.29	-0.25	-0.36	0.38	0.02	0.149	0.169	0.015	0.14	0.061	0.135	-0.09	-0.003	0.096	0.005
CD8	IFNg	0.465	2	0.744	1.439	2.801	1.64059	1.639	2.327	1.605	0.827	0.488	0.92	1.636	2.329	2.903	0.781	3.04	0.369	1.45	2.474	2.28232	3.20655	3.054	0.624	3.819	2.93124	1.66	5.63	1.14025	4.32	2.5	1.73	-0.01	0	0	0
	IL4	-0.056	0.126	0.042	0.049	0.117	0.03	0.057	0.057	0.078	0.064	0.03093	0.049	-0.05	-0.03	0.03	0.01	0.09	-0.05	0.068	0.05	0.03	0.11	0.26	0.07	0.31	0.1	0.12	0.346	-0.004	0.234	0.12	0.09055	-0.059	-0.016	0.014	0.02576
	IL10	0.00309	0.004	-0.012	0.023	0.049	0	0.013	0.008	-0.00767	0.002	0.013	0.058	0.065	0.044	0.011	0.022	0.026	0.069	0.021	0.005	-0.00587	0.037	0.036	-0.002	-0.035	0.021	-0.013	0.017	0	0.066	0.044	0.032	0.028	-0.003	0.016	0.052
	TNFa	0.445	1.598	0.38	1.311	2.052	1.306	1.23	2.058	1.468	0.936	0.487	0.936	1.41	1.82	2.52	0.16	2.74	0.53	1.02	2.44	1.63	2.41	3.1	0.49	2.93	2.32	1.686	5.305	1	3.84	2.437	1.722	0.03	0.092	0.208	0.151

## Sheet: Figure 4
	Uncropped gels figure 4c

## Sheet: Figure 5
Post-prime	sMVA-S tv					sMVA-N tv					sMVA-N/S tv					sMVA-N/S hp					sMVA-S/N tv					sMVA-S/N hp					sMVA					Mock					Human convalescent plasma
Spike IgG	36450	36450	36450	109350	36450	150	150	150	150	150	36450	1350	12150	12150	36450	36450	36450	36450	36450	36450	36450	36450	36450	109350	36450	36450	36450	36450	36450	36450	150	150	150	150	150	150	150	150	150	150	109350	36450	36450	109350	36450	109350	36450	36450	109350
RBD IgG	109350	109350	36450	36450	36450	150	150	150	150	150	36450	1350	36450	36450	36450	36450	36450	36450	36450	36450	36450	36450	36450	36450	109350	36450	36450	36450	36450	12150	150	150	150	150	150	150	150	150	150	150	36450	12150	36450	36450	1350	12150	36450	4050	109350
Nucleocapsid IgG	150	150	150	150	150	109350	328050	109350	109350	328050	109350	450	109350	109350	109350	109350	109350	109350	109350	109350	109350	109350	109350	328050	109350	109350	109350	109350	109350	36450	150	150	150	150	150	150	150	150	150	150	328050	109350	109350	109350	109350	36450	36450	36450	328050
Post-boost	sMVA-S tv					sMVA-N tv					sMVA-N/S tv					sMVA-N/S hp					sMVA-S/N tv					sMVA-S/N hp					sMVA					Mock					Human convalescent plasma
Spike IgG	984150	984150	109350	328050	328050	150	150	150	150	150	109350	36450	109350	328050	328050	109350	328050	328050	328050	984150	36450	328050	984150	328050	984150	328050	109350	328050	328050	109350	150	150	150	150	150	150	150	150	150	150	109350	36450	36450	109350	36450	109350	36450	36450	109350
RBD IgG	109350	328050	109350	109350	109350	150	150	150	150	150	36450	36450	12150	984150	109350	36450	109350	109350	109350	328050	109350	328050	109350	109350	328050	109350	36450	109350	109350	36450	150	150	150	150	150	150	150	150	150	150	36450	12150	36450	36450	1350	12150	36450	4050	109350
Nucleocapsid IgG	150	150	150	150	150	984150	984150	109350	109350	984150	328050	12150	109350	984150	2952450	328050	984150	984150	328050	984150	328050	984150	984150	984150	984150	984150	328050	984150	984150	328050	150	150	150	150	150	150	150	150	150	150	328050	109350	109350	109350	109350	36450	36450	36450	328050
IgG2a/IgG1 ratio	sMVA-S tv					sMVA-N tv					sMVA-N/S tv					sMVA-N/S hp					sMVA-S/N tv					sMVA-S/N hp					sMVA					Mock
Spike	2.49646	1.89586	3.04738	3.1375	2.4203	1.2025	1.51654	1.17857	1.13895	1.21525	1.14258	2.29528	1.54035	4.89262	3.15609	3.46613	2.15456	2.99729	2.81925	3.2061	4.76976	3.61211	1.89878	3.47809	2.85536	1.84661	4.79537	3.03497	2.38569	2.49379	0.784247	1.30107	1.625	1.67191	1.45675	1.11864	0.554443	1.05882	1.21581	1.11927
RBD	3.93941	2.79929	3.86987	4.11807	3.29792	0.96577	1.07217	1.06279	1.20588	1.15227	1.51382	5.35043	4.21011	5.69182	2.82085	3.93718	4.81184	4.37286	7.52607	3.49326	5.26403	4.55915	7.38828	5.46165	5.87291	2.86237	5.4669	5.1751	2.61896	3.57818	1.23094	1.31195	1.83603	1.43735	1.58889	1.07178	1.02	1.06796	1.1942	1.10748
Nucleocapsid	1.62755	1.47583	1.43641	1.76826	1.83863	3.01578	4.32001	5.2954	3.20986	3.50168	2.09646	3.94299	7.17396	4.7824	4.0969	3.56141	2.3565	3.90505	3.49232	5.04045	5.89593	7.89513	2.70282	3.40652	4.10047	5.35298	4.67546	4.3605	3.51908	4.19376	1.62371	1.61194	1.38776	1.50785	1.48655	1.24934	1.14438	1.21543	1.82707	1.15762
SARS-CoV-2 pv neutralization	sMVA-S tv	sMVA-N tv	sMVA-N/S tv	sMVA-N/S hp	sMVA-S/N tv	sMVA-S/N hp	sMVA	Mock
NT90 post-prime	297	40	476	440	346	446	40	40
NT90 post-boost	1915	150	3322	4280	782	1844	150	150
SARS-CoV-2 neutralization	sMVA-S tv	sMVA-N tv	sMVA-N/S tv	sMVA-N/S hp	sMVA-S/N tv	sMVA-S/N hp	sMVA	Mock
NT90 post-prime	374	40	124	130	205	224	40	40
NT90 post-boost	1150	100	898	968	968	700	0	0
Correlation	SARS-CoV-2 NT50		Pseudovirus NT50
	374		297
	124		476
	130		440
	205		346
	224		446
	1150		1915
	898		3322
	968		4280
	968		782
	700		1844
[truncated: 10 more columns]

## Sheet: Figure 6
	Spike CD8
		sMVA-S tv					sMVA-N tv					sMVA-N/S tv					sMVA-N/S hp					sMVA-S/N tv					sMVA-S/N hp					sMVA					Mock
	IFNg	5.5	7.148	6.475	4.74	3.911	0.233	0.521	0.829	0.75	0.15	3.461	5.667	2.995	5.2	4.59	7.36	8.419	8.762	5.7	5.66	3.294	5.48	6.91	5.01	5.87	4.719	5.03	7.78	3.468	2.948	0.15618	0.614	0.64	0.803	0.59	0.044	0	0.16163	0.082	0.16201
	TNFa	3.944	4.946	4.38265	3.335	2.579	0.153	0.252	0.494	0.66	0.31	2.521	3.797	2.25	4.88	4.21	5.75	6.77	6.44	4.8	5.01	2.587	4.08	6.97	4.71	5	3.282	3.327	7.18	3.48	3	0.149	0.46	0.74	0.72	0.45	0.133	0	0.29	0.2	0.16
	IL4	0.224	0.289	0.27632	0.257	0.208	0.061	0.056	0.039	0.066	0.044	0.242	0.223	0.15	0.436	0.448	0.3	0.487	0.356	0.41532	0.235	0.204	0.228	0.511	0.337	0.435	0.19	0.164	0.47	0.35	0.315	0.031	0.077	0.179	0.118	0.098	0.054	0	0.113	0.072	0.104
	IL10	0.015	0.08	0.31	0.108	0.081	0.065	0.04	0.053	0.111	0.036	0	0.149	0.076	0.115	0.43	0.095	0.059	0.067	0.01	0.03	0.057	0.025	0	0.158	0.171	0.064	0.32	0.272	0.28	0.166	0	0.198	0.248	0.14	0.08	0.16	0.03	0.267	0.162	0.3
	Nucleocapsid CD8
		sMVA-S tv					sMVA-N tv					sMVA-N/S tv					sMVA-N/S hp					sMVA-S/N tv					sMVA-S/N hp					sMVA					Mock
	IFNg	0.025	0.02	0.046	0	0.025	0	0	0	0.032	0	0.018	0.023	0.085	0	0	0.071	0	0.092	0	0.05	0.053	0.02	0	0	0	0.034	0	0	0.025	0.071	0.00296	0	0	0	0	0.015	0	0.01763	0	0
	TNFa	0.029	0.066	0.06065	0.145	0.03	0.046	0.007	0.068	0.072	0	0	0.054	0	0.06	0.35	0.08	0.17	0.01	0.08	0.09	0.087	0	0.04	0	0	0.052	0.077	0.11	0.05	0.04	0.02	0.026	0.29	0	0	0.053	0	0.07	0.04	0.02
	IL4	0.004	0.011	0.01232	0	0	0	0	0	0	0.02	0	0.001	0.006	0.012	0	0.008	0	0.036	0.02332	0	0.017	0.158	0	0	0.007	0.003	0.023	0.044	0	0.01	0	0	0.033	0	0.007	0.002	0	0	0	0
	IL10	0	0	0	0.068	0.05	0.002	0	0.093	0.107	0.008	0	0	0.142	0	0.31	0.019	0.006	0.047	0.04	0.09	0.012	0.091	0	0	0.024	0.001	0.09	0.044	0.035	0.066	0	0.128	0.052	0	0	0	0	0.087	0.042	0.02
	Spike CD4
		sMVA-S tv					sMVA-N tv					sMVA-N/S tv					sMVA-N/S hp					sMVA-S/N tv					sMVA-S/N hp					sMVA					Mock
	IFNg	0.113	0.114	0.157	0.075	0.09725	0.005	0.002	0.01	0.00635	0.097	0.129	0.123	0.135	0.217	0.227	0.243	0.124	0.189	0.211	0.24094	0.065	0.05	0.09	0.24	0.191	0.078	0.02	0.267	0.27256	0.228	0.056	0.089	0.0249	0.09034	0.09034	0.016	0.023	0.019	0.027	0.012
	TNFa	0.252	0.314	0.309	0.131	0.099	0.033	0.144	0.073	0.05		0.198	0.23	0			0.43	0.28	0			0.2	0.09				0.235	0.168				0.019	0.006				0.17	0.042
	IL4	0.079	0.127	0.114	0.003	0	0.035	0.123	0.035	0.025	0.148	0.09	0.081	0.072	0.303	0.222	0.18	0.182	0.172	0.191	0.107	0.128	0.088	0.158	0.34	0.283	0.087	0.092	0.128	0.298	0.273	0.061	0.209	0.207	0.187	0.146	0.093	0.048	0.209	0.158	0.138
	IL10	0.039	0.05	0.295	0.026	0.008	0.1	0.062	0.041	0	0.01	-0.11	0.091	0.08045	0.061	0.251	0.176	0.142	0.125	0.001	0.035	0.071	0.085	-0.151	0.052	0.108	0.102	0.26	0.12479	0.12628	0.077	0	0.215	0.109	0.037	-0.003	0	0	0.072	0.05	0.085
	Nucleocapsid CD4
		sMVA-S tv					sMVA-N tv					sMVA-N/S tv					sMVA-N/S hp					sMVA-S/N tv					sMVA-S/N hp					sMVA					Mock
	IFNg	0	0	0	0	0.00625	0.051	0.07	0.056	0.12335	0.217	0.079	0.082	0.055	0.197	0.227	0.093	0.014	0.129	0.241	0.23094	0.085	0.06	0.1	0.157	0.131	0.058	0	0.157	0.21256	0.218	0	0	0.009	0	0.02034	0	0	0.007	0.011	0
	TNFa	0	0.003	0.002	0	0	0.093	0.114	0.143	0.18		0.088	0.03	0			0.05	0	0			0.1	0.03				0.105	0.088				0	0.029				0.015	0
	IL4	0	0	0	0.023	0.028	0.012	0.001	0.012	0.026	0.168	0	0	0	0.073	0.242	0.013	0	0.082	0.181	0.157	0.016	0.118	0.168	0.112	0.153	0	0	0.168	0.158	0.213	0	0.007	0.217	0.117	0.039	0.024	0	0.109	0.148	0.078
	IL10	0	0	0	0.008	0.008	0.004	0.01	0.042	0.084	0.042	0	0	0.06045	0.019	0.271	0.003	0.014	0.013	0.058	0.112	0	0.052	0	0.005	0.055	0	0.088	0.06579	0.01728	0.04	0	0.03	0.048	0	0	0	0	0.031	0.014	0.02
	RAW FACS ACQUISITION DATA
	CD8
	DMSO	sMVA-S tv					sMVA-N tv					sMVA-N/S tv					sMVA-N/S hp					sMVA-S/N tv					sMVA-S/N hp					sMVA					Mock
		1	2	3	4	5	1	2	3	4	5	1	2	3	4	5	1	2	3	4	5	1	2	3	4	5	1	2	3	4	5	1	2	3	4	5	1	2	3	4	5
	IFNg	0.03	0.022	0.015	0.36	0.029	0.017	0.029	0.031	0.19	0.13	0.019	0.013	0.055	0.17	0.11	0.01	0.091	0.018	0.16	0.11	0.016	0.11	1.18	0.12	0.14	0.021	0.19	0.34	0.022	0.022	0.00382	0.026	0.19	0.057	0.1	0.022	0.028	0.00837	0.016	0.00799
	IL-4	0.026	0.011	0.00368	0.053	0.032	0.01	0.037	0.036	0.044	0.019	0.028	0.017	0.08	0.014	0.042	0.02	0.073	0.064	0.00468	0.045	0.016	0.052	0.049	0.043	0.035	0.01	0.026	0	0.06	0.065	0.057	0.012	0.051	0.052	0.022	0.017	0.15	0.117	0.048	0.116
	IL-10	0.095	0.11	0.04	0.082	0.029	0.055	0.07	0.067	0.079	0.084	0.23	0.071	0.018	0.065	0.14	0.025	0.051	0.032	0.12	0.13	0.035	0.049	0.28	0.052	0.059	0.066	0.21	0.028	0	0.094	13	0.052	0.032	0.12	0.12	2.3	6	0.033	0.088	0.1
	TNFa	0.026	0.014	0.00735	0.025	0.051	0.027	0.018	0.026	0.18	0.22	0.019	0.033	0.12	0.06	0.12	0.03	0.1	0.18	0.11	0.17	0.043	0.2	0.14	0.32	0.5	0.028	0.023	0.12	0.2	0.22	0.031	0.02	0.19	0.18	0.19	0.017	0.13	0.2	0.23	0.1
	SPIKE	sMVA-S tv					sMVA-N tv					sMVA-N/S tv					sMVA-N/S hp					sMVA-S/N tv					sMVA-S/N hp					sMVA					Mock
		1	2	3	4	5	1	2	3	4	5	1	2	3	4	5	1	2	3	4	5	1	2	3	4	5	1	2	3	4	5	1	2	3	4	5	1	2	3	4	5
	IFNg	5.53	7.17	6.49	5.1	3.94	0.25	0.55	0.86	0.94	0.28	3.48	5.68	3.05	5.37	4.7	7.37	8.51	8.78	5.86	5.77	3.31	5.59	8.09	5.13	6.01	4.74	5.22	8.12	3.49	2.97	0.16	0.64	0.83	0.86	0.69	0.066	0.01	0.17	0.098	0.17
	IL-4	0.25	0.3	0.28	0.31	0.24	0.071	0.093	0.075	0.11	0.063	0.27	0.24	0.23	0.45	0.49	0.32	0.56	0.42	0.42	0.28	0.22	0.28	0.56	0.38	0.47	0.2	0.19	0.47	0.41	0.38	0.088	0.089	0.23	0.17	0.12	0.071	0.078	0.23	0.12	0.22
	IL-10	0.11	0.19	0.35	0.19	0.11	0.12	0.11	0.12	0.19	0.12	0.2	0.22	0.094	0.18	0.57	0.12	0.11	0.099	0.13	0.16	0.092	0.074	0.19	0.21	0.23	0.13	0.53	0.3	0.28	0.26	12.1	0.25	0.28	0.26	0.2	2.46	6.03	0.3	0.25	0.4
	TNFa	3.97	4.96	4.39	3.36	2.63	0.18	0.27	0.52	0.84	0.53	2.54	3.83	2.37	4.94	4.33	5.78	6.87	6.62	4.91	5.18	2.63	4.28	7.11	5.03	5.5	3.31	3.35	7.3	3.68	3.22	0.18	0.48	0.93	0.9	0.64	0.15	0.11	0.49	0.43	0.26
	NUCLEOC	sMVA-S tv					sMVA-N tv					sMVA-N/S tv					sMVA-N/S hp					sMVA-S/N tv					sMVA-S/N hp					sMVA					Mock
		1	2	3	4	5	1	2	3	4	5	1	2	3	4	5	1	2	3	4	5	1	2	3	4	5	1	2	3	4	5	1	2	3	4	5	1	2	3	4	5
	IFNg	0.055	0.042	0.061	0.15	0.054	0.016	0.016	0.023	0.13	0.053	0.037	0.036	0.14	0.13	0.088	0.081	0.079	0.11	0.15	0.16	0.069	0.13	0.096	0.07	0.079	0.055	0.033	0.061	0.047	0.093	0.00678	0.026	0.056	0.05	0.029	0.037	0	0.026	0	0.00677
	IL-4	0.03	0.022	0.016	0.051	0.019	0.00639	0.016	0.023	0.016	0.039	0.01	0.018	0.086	0.026	0.033	0.028	0.054	0.1	0.028	0.031	0.033	0.21	0.046	0.037	0.042	0.013	0.049	0.044	0.023	0.075	0.024	0.00515	0.084	0.038	0.029	0.019	0.035	0.026	0.038	0.061
	IL-10	0.03	0.035	0.019	0.15	0.079	0.057	0.033	0.16	0.3	0.092	0.067	0.069	0.16	0.063	0.45	0.044	0.057	0.079	0.16	0.22	0.047	0.14	0.1	0.021	0.083	0.067	0.3	0.072	0.035	0.16	4.76	0.18	0.084	0.059	0.075	2.23	4.89	0.12	0.13	0.12
	TNFa	0.055	0.08	0.068	0.17	0.081	0.073	0.025	0.094	0.18	0.18	0.017	0.087	0.086	0.12	0.47	0.11	0.27	0.19	0.19	0.26	0.13	0.2	0.18	0.23	0.3	0.08	0.1	0.23	0.25	0.26	0.051	0.046	0.48	0.18	0.12	0.07	0.035	0.27	0.27	0.12
	DMSO subtracted
	SPIKE	sMVA-S tv					sMVA-N tv					sMVA-N/S tv					sMVA-N/S hp					sMVA-S/N tv					sMVA-S/N hp					sMVA					Mock
		1	2	3	4	5	1	2	3	4	5	1	2	3	4	5	1	2	3	4	5	1	2	3	4	5	1	2	3	4	5	1	2	3	4	5	1	2	3	4	5
	IFNg	5.5	7.148	6.475	4.74	3.911	0.233	0.521	0.829	0.75	0.15	3.461	5.667	2.995	5.2	4.59	7.36	8.419	8.762	5.7	5.66	3.294	5.48	6.91	5.01	5.87	4.719	5.03	7.78	3.468	2.948	0.15618	0.614	0.64	0.803	0.59	0.044	-0.018	0.16163	0.082	0.16201
	IL-4	0.224	0.289	0.27632	0.257	0.208	0.061	0.056	0.039	0.066	0.044	0.242	0.223	0.15	0.436	0.448	0.3	0.487	0.356	0.41532	0.235	0.204	0.228	0.511	0.337	0.435	0.19	0.164	0.47	0.35	0.315	0.031	0.077	0.179	0.118	0.098	0.054	-0.072	0.113	0.072	0.104
	IL-10	0.015	0.08	0.31	0.108	0.081	0.065	0.04	0.053	0.111	0.036	-0.03	0.149	0.076	0.115	0.43	0.095	0.059	0.067	0.01	0.03	0.057	0.025	-0.09	0.158	0.171	0.064	0.32	0.272	0.28	0.166	-0.9	0.198	0.248	0.14	0.08	0.16	0.03	0.267	0.162	0.3
	TNFa	3.944	4.946	4.38265	3.335	2.579	0.153	0.252	0.494	0.66	0.31	2.521	3.797	2.25	4.88	4.21	5.75	6.77	6.44	4.8	5.01	2.587	4.08	6.97	4.71	5	3.282	3.327	7.18	3.48	3	0.149	0.46	0.74	0.72	0.45	0.133	-0.02	0.29	0.2	0.16
	NUCLEOC	sMVA-S tv					sMVA-N tv					sMVA-N/S tv					sMVA-N/S hp					sMVA-S/N tv					sMVA-S/N hp					sMVA					Mock
		1	2	3	4	5	1	2	3	4	5	1	2	3	4	5	1	2	3	4	5	1	2	3	4	5	1	2	3	4	5	1	2	3	4	5	1	2	3	4	5
	IFNg	0.025	0.02	0.046	-0.21	0.025	-0.001	-0.013	-0.008	-0.06	-0.077	0.018	0.023	0.085	-0.04	-0.022	0.071	-0.012	0.092	-0.01	0.05	0.053	0.02	-1.084	-0.05	-0.061	0.034	-0.157	-0.279	0.025	0.071	0.00296	0	-0.134	-0.007	-0.071	0.015	-0.028	0.01763	-0.016	-0.00122
	IL-4	0.004	0.011	0.01232	-0.002	-0.013	-0.00361	-0.021	-0.013	-0.028	0.02	-0.018	0.001	0.006	0.012	-0.009	0.008	-0.019	0.036	0.02332	-0.014	0.017	0.158	-0.003	-0.006	0.007	0.003	0.023	0.044	-0.037	0.01	-0.033	-0.00685	0.033	-0.014	0.007	0.002	-0.115	-0.091	-0.01	-0.055
	IL-10	-0.065	-0.075	-0.021	0.068	0.05	0.002	-0.037	0.093	0.221	0.008	-0.163	-0.002	0.142	-0.002	0.31	0.019	0.006	0.047	0.04	0.09	0.012	0.091	-0.18	-0.031	0.024	0.001	0.09	0.044	0.035	0.066	-8.24	0.128	0.052	-0.061	-0.045	-0.07	-1.11	0.087	0.042	0.02
	TNFa	0.029	0.066	0.06065	0.145	0.03	0.046	0.007	0.068	0	-0.04	-0.002	0.054	-0.034	0.06	0.35	0.08	0.17	0.01	0.08	0.09	0.087	0	0.04	-0.09	-0.2	0.052	0.077	0.11	0.05	0.04	0.02	0.026	0.29	0	-0.07	0.053	-0.095	0.07	0.04	0.02
	CD4
	DMSO	sMVA-S tv					sMVA-N tv					sMVA-N/S tv					sMVA-N/S hp					sMVA-S/N tv					sMVA-S/N hp					sMVA					Mock
		1	2	3	4	5	1	2	3	4	5	1	2	3	4	5	1	2	3	4	5	1	2	3	4	5	1	2	3	4	5	1	2	3	4	5	1	2	3	4	5
	IFNg	0.047	0.056	0.053	0.085	0.00975	0.042	0.09	0.046	0.034	0.023	0.021	0.017	0.055	0.023	0.013	0.037	0.096	0.061	0.019	0.00906	0.075	0.082	0.076	0.023	0.029	0.052	0.011	0.073	0.00744	0.012	0.07	0.064	0.071	0.0951	0.08966	0.025	0.03	0.011	0.013	0.022
	IL-4	0.061	0.033	0.056	0.018	0.023	0.019	0.047	0.049	0.016	0.042	0.03	0.049	0.098	0.047	0.048	0.04	0.078	0.058	0.019	0.033	0.052	0.062	0.022	0.078	0.037	0.033	0.038	0.062	0.052	0.037	0.049	0.011	0.083	0.043	0.034	0.027	0.046	0.021	0.022	0.062
	IL-10	0.054	0.11	0.025	0.051	0.016	0.04	0.024	0.019	0.072	0.052	0.3	0.069	0.00755	0.037	0.039	0.014	0.018	0.025	0.052	0.048	0.018	0.015	0.23	0.02	0.012	0.058	0.18	0.00521	0.00372	0.016	10.6	0.055	0.021	0.062	0.082	2.29	5.06	0.021	0.031	0.035
	TNFa	0.078	0.046	0.061	0.049	0.041	0.067	0.066	0.087			0.062	0.08	0.71			0.18	0.27	0.5			0.18	0.36				0.035	0.062				0.057	0.026				0.04	0.068
	SPIKE	sMVA-S tv					sMVA-N tv					sMVA-N/S tv					sMVA-N/S hp					sMVA-S/N tv					sMVA-S/N hp					sMVA					Mock
		1	2	3	4	5	1	2	3	4	5	1	2	3	4	5	1	2	3	4	5	1	2	3	4	5	1	2	3	4	5	1	2	3	4	5	1	2	3	4	5
	IFNg	0.16	0.17	0.21	0.16	0.107	0.047	0.092	0.056	0.18	0.12	0.15	0.14	0.19	0.24	0.24	0.28	0.22	0.25	0.23	0.25	0.14	0.17	0.25	0.24	0.22	0.13	0.13	0.34	0.28	0.24	0.06	0.12	0.16	0.12	0.18	0.041	0.053	0.03	0.04	0.034
	IL-4	0.14	0.16	0.17	0.021	0.023	0.054	0.17	0.084	0.14	0.19	0.12	0.13	0.17	0.35	0.27	0.22	0.26	0.23	0.21	0.14	0.18	0.15	0.18	0.34	0.32	0.12	0.13	0.19	0.35	0.31	0.11	0.22	0.29	0.23	0.18	0.12	0.094	0.23	0.18	0.2
	IL-10	0.093	0.16	0.32	0.077	0.024	0.14	0.086	0.06	0.1	0.062	0.19	0.16	0.088	0.098	0.29	0.19	0.16	0.15	0.053	0.083	0.089	0.1	0.079	0.052	0.12	0.16	0.44	0.13	0.13	0.093	10.6	0.27	0.13	0.099	0.079	2.29	5.06	0.093	0.081	0.12
	TNFa	0.33	0.36	0.37	0.18	0.14	0.1	0.21	0.16			0.26	0.31	0.52			0.61	0.55	0.49			0.38	0.45				0.27	0.23				0.076	0.032				0.21	0.11
	NUCLEOC	sMVA-S tv					sMVA-N tv					sMVA-N/S tv					sMVA-N/S hp					sMVA-S/N tv					sMVA-S/N hp					sMVA					Mock
		1	2	3	4	5	1	2	3	4	5	1	2	3	4	5	1	2	3	4	5	1	2	3	4	5	1	2	3	4	5	1	2	3	4	5	1	2	3	4	5
	IFNg	0.039	0.027	0.018	0.011	0.016	0.093	0.16	0.102	0.29	0.24	0.1	0.099	0.11	0.22	0.24	0.13	0.11	0.19	0.26	0.24	0.16	0.18	0.26	0.18	0.16	0.11	0.11	0.23	0.22	0.23	0.00678	0.037	0.23	0.081	0.11	0.021	0.02	0.018	0.024	0.022
	IL-4	0.05	0.031	0.045	0.011	0.021	0.031	0.048	0.061	0.099	0.21	0.03	0.037	0.064	0.12	0.29	0.053	0.061	0.14	0.2	0.19	0.068	0.18	0.19	0.19	0.19	0.023	0.026	0.23	0.21	0.25	0.024	0.018	0.3	0.16	0.073	0.051	0.033	0.13	0.17	0.14
	IL-10	0.022	0.014	0.012	0.074	0.044	0.044	0.034	0.061	0.18	0.094	0.02	0.042	0.068	0.056	0.31	0.017	0.032	0.038	0.11	0.16	0.0083	0.067	0.14	0.025	0.067	0.049	0.066	0.071	0.021	0.056	4.76	0.085	0.069	0.033	0.073	1.69	4.02	0.052	0.045	0.055
	TNFa	0.07	0.049	0.063	0.057	0.049	0.16	0.18	0.23			0.15	0.11	0.29			0.23	0.25	0.33			0.28	0.39				0.14	0.15				0.051	0.035				0.055	0.046
	DMSO subtracted
	SPIKE	sMVA-S tv					sMVA-N tv					sMVA-N/S tv					sMVA-N/S hp					sMVA-S/N tv					sMVA-S/N hp					sMVA					Mock
		1	2	3	4	5	1	2	3	4	5	1	2	3	4	5	1	2	3	4	5	1	2	3	4	5	1	2	3	4	5	1	2	3	4	5	1	2	3	4	5
	IFNg	0.113	0.114	0.157	0.075	0.09725	0.005	0.002	0.01	0.146	0.097	0.129	0.123	0.135	0.217	0.227	0.243	0.124	0.189	0.211	0.24094	0.065	0.088	0.174	0.217	0.191	0.078	0.119	0.267	0.27256	0.228	-0.01	0.056	0.089	0.0249	0.09034	0.016	0.023	0.019	0.027	0.012
	IL-4	0.079	0.127	0.114	0.003	0	0.035	0.123	0.035	0.124	0.148	0.09	0.081	0.072	0.303	0.222	0.18	0.182	0.172	0.191	0.107	0.128	0.088	0.158	0.262	0.283	0.087	0.092	0.128	0.298	0.273	0.061	0.209	0.207	0.187	0.146	0.093	0.048	0.209	0.158	0.138
	IL-10	0.039	0.05	0.295	0.026	0.008	0.1	0.062	0.041	0.028	0.01	-0.11	0.091	0.08045	0.061	0.251	0.176	0.142	0.125	0.001	0.035	0.071	0.085	-0.151	0.032	0.108	0.102	0.26	0.12479	0.12628	0.077	0	0.215	0.109	0.037	-0.003	0	0	0.072	0.05	0.085
	TNFa	0.252	0.314	0.309	0.131	0.099	0.033	0.144	0.073	0	0	0.198	0.23	-0.19	0	0	0.43	0.28	-0.01	0	0	0.2	0.09	0	0	0	0.235	0.168	0	0	0	0.019	0.006	0	0	0	0.17	0.042	0	0	0
	NUCLEOC	sMVA-S tv					sMVA-N tv					sMVA-N/S tv					sMVA-N/S hp					sMVA-S/N tv					sMVA-S/N hp					sMVA					Mock
		1	2	3	4	5	1	2	3	4	5	1	2	3	4	5	1	2	3	4	5	1	2	3	4	5	1	2	3	4	5	1	2	3	4	5	1	2	3	4	5
	IFNg	-0.008	-0.029	-0.035	-0.074	0.00625	0.051	0.07	0.056	0.256	0.217	0.079	0.082	0.055	0.197	0.227	0.093	0.014	0.129	0.241	0.23094	0.085	0.098	0.184	0.157	0.131	0.058	0.099	0.157	0.21256	0.218	-0.06322	-0.027	0.159	-0.0141	0.02034	-0.004	-0.01	0.007	0.011	0
	IL-4	-0.011	-0.002	-0.011	-0.007	-0.002	0.012	0.001	0.012	0.083	0.168	0	-0.012	-0.034	0.073	0.242	0.013	-0.017	0.082	0.181	0.157	0.016	0.118	0.168	0.112	0.153	-0.01	-0.012	0.168	0.158	0.213	-0.025	0.007	0.217	0.117	0.039	0.024	-0.013	0.109	0.148	0.078
	IL-10	-0.032	-0.096	-0.013	0.023	0.028	0.004	0.01	0.042	0.108	0.042	-0.28	-0.027	0.06045	0.019	0.271	0.003	0.014	0.013	0.058	0.112	-0.0097	0.052	-0.09	0.005	0.055	-0.009	-0.114	0.06579	0.01728	0.04	-5.84	0.03	0.048	-0.029	-0.009	-0.6	-1.04	0.031	0.014	0.02
	TNFa	-0.008	0.003	0.002	0.008	0.008	0.093	0.114	0.143	0	0	0.088	0.03	-0.42	0	0	0.05	-0.02	-0.17	0	0	0.1	0.03	0	0	0	0.105	0.088	0	0	0	-0.006	0.009	0	0	0	0.015	-0.022	0	0	0

## Sheet: Figure 7
	Spike/CD8
		sMVA-N/S				sMVA				Mock
	IFNg	0.15	0.277	0.337	0.256	0.01	0.037	0.049	0.036	0.149	0.078	0.065
	TNFa	0.07	0.31	0.235	0.283	0.01	0.01	0.01	0.01	0.03	0.14	0.01
	IL-4	0.045	0.01	0.03032	0.086	0.069	0.079	0.021	0.063	0.095	0.139	0.086
	Nucleocapsid/CD8
		sMVA-N/S				sMVA				Mock
	IFNg	3.41	3.097	4.257	1.486	0.01	0.01	0.02	0.01	0.01	0.01	0.038
	TNFa	2.26	2.16	2.685	1.363	0.01	0.01	0.01	0.01	0.01	0.01	0.01
	IL-4	0.01	0.01	0.00232	0.051	0.01	0.01	0.01	0.01	0.01	0.01	0.01
	Spike/CD8
		sMVA-N/S				sMVA				Mock
	IFNγ	0.001	0.08	0.137	0.053	0.001	0.001	0.014	0.013	0.037	0.001	0.011
	TNFα	0.001	0.168	0.034	0.116	0.001	0.001	0.001	0.001	0.001	0.06	0.001
	IL-4	0.006	0.001	0.02132	0.027	0.001	0.026	0.001	0.027	0.005	0.049	0.062
	IFNγ/TNFα	0.11	0.17	0.19	0.14	0.001	0.00469	0.014	0.001	0.0097	0	0.011
	IFNγ/IL-4	0.017	0.00801	0.001	0.019	0.00759	0.00938	0.001	0.00574	0.029	0.00887	0.001
	IL-4/TNFα	0.001	0.001	0	0.001	0.015	0.012	0.001	0.019	0.001	0.001	0.001
	IFNγ/TNFα/IL-4	0.04777	0.019	0.00987	0.048	0.046	0.028	0.021	0.017	0.078	0.08	0.043
	Nucleocapsid/CD8
		sMVA-N/S				sMVA				Mock
	IFNγ	1.33	1.11	1.857	0.316	0.001	0.001	0.02	0.001	0.001	0.001	0.038
	TNFα	0.21	0.248	0.285	0.196	0.001	0.001	0.001	0.001	0.001	0.001	0.001
	IL-4	0.001	0.001	0.001	0.031	0.001	0.007	0.001	0.001	0.001	0.001	0.001
	IFNγ/TNFα	2.05	1.95	2.39	1.14	0.001	0.001	0.001	0.001	0.001	0.001	0.001
	IFNγ/IL-4	0.001	0.001	0.001	0.001	0.001	0.001	0.001	0.001	0.001	0.001	0.001
	IL-4/TNFα	0.001	0.001	0	0.001	0.00825	0.001	0.001	0.001	0.001	0.001	0.001
	IFNγ/TNFα/IL-4	0.02977	0.043	0.011	0.021	0.001	0.001	0.001	0.001	0.001	0.001	0.001
	IFNg-ELISPOT
		sMVA-N/S				sMVA				Mock
	S library	2490	825	1657.5	827.5	297.5	270	435	225	185	82.5	82.5
	1S1	710	382.5	830	650	362.5	367.5	445	287.5	127.5	122.5	112.5
	2S1	232.5	147.5	230	472.5	377.5	365	397.5	227.5	100	77.5	90
	S2	2452.5	587.5	1305	807.5	360	402.5	367.5	265	112.5	60	112.5
	N library	5160	3322.5	4335	1585	395	287.5	405	202.5	112.5	132.5	97.5
	N26	1505	975	1022.5	672.5	442.5	402.5	517.5	355	177.5	145	107.5
	DMSO	167.5	115	202.5	442.5	370	235	365	242.5	127.5	52.5	152.5

## Sheet: Figure S1
A	MVA IgG post-prime
	Serum dilution	sMVA tv1 1x10^7				sMVA tv2 1x10^7				sMVA hp 1x10^7				wtMVA 1x10^7				sMVA tv1 5x10^7				sMVA tv2 5x10^7				sMVA hp 5x10^7				wtMVA 5x10^7				Mock
	3200	1.8143	1.7722	1.565	0.8535	1.8476	2.1134	1.726	1.8654	1.6687	1.4247	1.1039	1.5908	1.9535	1.378	1.7922	1.5101	2.6771	2.3037	2.8437	2.7174	2.5512	2.8271	2.2784	2.662	2.5522	2.4258	2.3315	1.909	2.4027	2.4455	2.4089	2.4758	0.1896	0.2065	0.1501	0.1958
	6400	1.0934	1.0638	0.9995	0.4329	1.1886	1.3501	1.0384	1.1609	1.0015	0.7975	0.6378	0.9809	1.2871	0.8052	1.0418	0.8546	1.9587	1.6228	2.262	2.041	1.7347	1.8724	1.5179	1.9737	2.0087	1.8218	1.7859	1.2156	1.7952	1.8849	1.8918	1.9098	0.1101	0.1224	0.0876	0.1068
	12800	0.615	0.5412	0.4637	0.2152	0.6593	0.7339	0.5305	0.5978	0.5574	0.4268	0.3263	0.5229	0.667	0.4023	0.5213	0.4267	1.1164	0.8512	1.378	1.1929	0.9798	1.2412	0.8146	1.1222	1.3539	1.1549	1.1529	0.6874	1.1912	1.2516	1.3413	1.2605	0.0775	0.0801	0.0653	0.0744
	25600	0.3316	0.3134	0.2604	0.1299	0.3665	0.3881	0.3088	0.3202	0.3276	0.2552	0.1942	0.2837	0.3749	0.2223	0.2921	0.2386	0.6845	0.5043	0.8813	0.7168	0.5459	0.7548	0.4646	0.6753	0.8581	0.7039	0.6876	0.3894	0.735	0.7672	0.8104	0.774	0.071	0.0679	0.065	0.0655
	51200	0.2026	0.1616	0.1537	0.0996	0.2039	0.2245	0.1675	0.1846	0.1988	0.1475	0.1304	0.1723	0.2329	0.142	0.1664	0.1461	0.4117	0.288	0.5025	0.4156	0.326	0.4514	0.284	0.3911	0.497	0.4147	0.4022	0.2255	0.441	0.4676	0.5005	0.4838	0.0688	0.0684	0.0591	0.061
	102400	0.1225	0.1107	0.1078	0.0759	0.1368	0.142	0.1207	0.1347	0.1263	0.0987	0.0928	0.1173	0.1331	0.0986	0.1158	0.1097	0.2072	0.1642	0.2701	0.2324	0.1751	0.2372	0.1343	0.2067	0.2742	0.2338	0.2293	0.1552	0.2585	0.2566	0.2965	0.2939	0.0684	0.0598	0.0604	0.0694
	204800	0.0901	0.0809	0.079	0.0712	0.0947	0.1035	0.0854	0.0892	0.0937	0.0838	0.08	0.0914	0.0974	0.0827	0.0991	0.0915	0.1296	0.107	0.1696	0.1541	0.1294	0.1464	0.0989	0.1329	0.1585	0.1387	0.1316	0.1039	0.1456	0.1501	0.1611	0.166	0.0756	0.0616	0.0677	0.0731
	409600	0.0792	0.0762	0.0746	0.082	0.0895	0.0915	0.085	0.0848	0.107	0.0785	0.0835	0.0904	0.0975	0.0791	0.0939	0.1003	0.11	0.1019	0.1287	0.1256	0.1237	0.1136	0.0901	0.1122	0.1327	0.1176	0.1093	0.0933	0.1483	0.1472	0.1577	0.1557	0.0961	0.0734	0.0735	0.1058
	MVA-IgG post-boost
	Serum dilution	sMVA tv1 1x10^7				sMVA tv2 1x10^7				sMVA hp 1x10^7				wtMVA 1x10^7				sMVA tv1 5x10^7				sMVA tv2 5x10^7				sMVA hp 5x10^7				wtMVA 5x10^7				Mock
	12800	2.1052	2.1612	2.1968	1.7197	1.8725	2.2547	2.1238	2.0873	1.8499	1.977	1.9892	2.0546	2.3945	2.2942	2.2311	2.2101	2.3801	2.2074	2.0127	2.3128	1.361	2.37	2.3882	2.318	2.3432	2.2698	2.3057	2.1911	2.1003	2.1244	2.2459	1.6301	0.0798	0.0838	0.0805	0.0765
	25600	1.6737	1.7547	1.7968	1.1741	1.4848	1.9622	1.7015	1.689	1.3023	1.5036	1.5536	1.6732	1.9934	1.9161	1.7864	1.7456	2.0692	1.7584	1.5005	1.8866	0.8592	1.9794	1.9567	1.8541	2.2326	2.1434	2.1338	1.8472	1.8219	1.9804	1.9738	1.0695	0.0633	0.067	0.0662	0.0661
	51200	1.1558	1.2674	1.2892	0.6957	0.9464	1.4904	1.1556	1.1658	0.8098	0.9718	1.0679	1.1778	1.5357	1.416	1.3262	1.1949	1.6481	1.2936	1.0528	1.4433	0.4929	1.51	1.5382	1.4275	1.9376	1.8159	1.7713	1.4063	1.2988	1.5674	1.3849	0.7059	0.0567	0.0578	0.0568	0.0566
	102400	0.713	0.7978	0.8498	0.3958	0.5583	1.0167	0.7087	0.7447	0.4567	0.5908	0.6222	0.7474	0.9812	0.923	0.8253	0.7464	1.1054	0.7897	0.6192	0.9477	0.2533	0.9343	0.972	0.8868	1.4625	1.3329	1.2771	0.9075	0.8208	1.1011	0.9709	0.4098	0.0538	0.0538	0.0588	0.0564
	204800	0.4184	0.4749	0.4999	0.2312	0.335	0.6188	0.4016	0.429	0.2729	0.3383	0.3844	0.43	0.5748	0.5352	0.4694	0.405	0.6624	0.4456	0.3465	0.5288	0.1497	0.5219	0.5565	0.5077	1.0081	0.8922	0.8563	0.5638	0.4866	0.7197	0.5445	0.2395	0.0493	0.05	0.0493	0.0522
	409600	0.2263	0.2534	0.2641	0.129	0.1816	0.3377	0.2164	0.2249	0.1484	0.1831	0.208	0.2413	0.3298	0.2999	0.2665	0.2427	0.363	0.253	0.1941	0.2997	0.0948	0.3004	0.315	0.2772	0.586	0.5146	0.4927	0.311	0.2691	0.3987	0.3473	0.1378	0.0498	0.0502	0.049	0.0513
	819200	0.1313	0.1439	0.153	0.09	0.1064	0.19	0.1285	0.1402	0.0973	0.108	0.1222	0.1384	0.1859	0.1666	0.1543	0.1356	0.2139	0.141	0.1217	0.1723	0.0732	0.1691	0.1772	0.1587	0.3161	0.2782	0.2647	0.1841	0.1461	0.2162	0.1839	0.0907	0.0464	0.0477	0.0482	0.0497
	1638400	0.0884	0.0914	0.1038	0.074	0.0723	0.1078	0.0861	0.0901	0.0799	0.078	0.0824	0.0854	0.1174	0.1088	0.1061	0.826	0.1256	0.0947	0.0797	0.1074	0.0614	0.1068	0.1123	0.0997	0.1786	0.1603	0.1644	0.127	0.0932	0.1314	0.1135	0.0692	0.0341	0.05	0.0489	0.0509
B	MVA neutralizing antibodies
	Serum dilution	sMVA tv1 1x10^7				sMVA tv2 1x10^7				sMVA hp 1x10^7				wtMVA 1x10^7				sMVA tv1 5x10^7				sMVA tv2 5x10^7				sMVA hp 5x10^7				wtMVA 5x10^7				Mock
	150	4.376	5.782	4.8725	4.7495	1.6565	2.15	1.8835	3.9285	2.3705	4.4575	1.2405	4.1565	4.9205	4.5785	2.7315	2.051	0.6735	2.4715	1.107	1.855	5.152	1.9745	1.7305	1.6645	0.808	1.294	1.923	2.017	1.919	0.263	2.015	2.374	49.192	47.98	62.8165	60.331
	450	6.9765	3.855	3.492	6.5065	3.9905	1.986	3.3725	4.323	4.363	5.792	4.85	3.2095	2.886	4.758	5.3525	2.1805	2.0365	7.109	0.689	2.7525	4.4355	3.4535	2.1285	1.7575	1.857	2.017	5.902	6.624	1.546	1.056	1.882	7.648	85.154	74.895	101.327	99.013
	1350	16.4635	11.386	13.1955	18.249	15.689	10.276	9.4595	11.132	15.2165	14.441	13.4845	12.8195	8.969	12.1725	11.2015	8.5215	7.9525	13.615	4.606	9.993	19.916	7.175	6.9245	8.353	1.944	3.894	8.326	8.326	6.181	4.691	5.426	25.583	93.319	93.096	90.896	110.885
	4050	14.2395	30.378	27.7845	38.087	27.6635	15.688	24.049	25.4745	29.334	20.7745	26.8445	24.436	25.0725	27.365	27.9465	23.7095	15.041	36.534	24.84	21.689	39.9985	13.804	27.0895	12.788	14.229	24.066	12.849	18.845	18.339	12.345	22.611	42.742	93.335	93.583	98.285	112.338
	12150	34.6915	54.755	44.9325	62.6955	42.3805	28.278	50.4775	40.48	53.443	50.1205	42.9135	49.5355	35.967	35.466	42.915	53.2735	32.0705	55.5055	61.884	47.458	73.193	39.6555	43.0785	32.3485	23.52	42.534	27.455	62.835	33.181	28.433	57.414	74.865	104.8	96.723	97.118	97.042
	36450	75.912	72.6275	66.27	77.02	75.302	51.4695	73.6965	73.741	84.2085	88.8275	86.599	73.06	74.928	68.5875	74.928	80.345	59.4405	75.766	91.9665	68.355	84.695	70.5125	82.8565	69.3075	42.903	46.56	49.768	69.066	77.145	67.805	76.085	87.816	98.9945	102.265	95.583	104.738
	109350	77.813	94.377	85.9035	100.805	82.986	74.5415	87.5185	84.477	81.526	89.289	92.4225	88.032	88.6715	87.41	87.6115	98.288	74.258	96	100.122	83.997	95.968	93.3025	78.78	92.2735	63.851	76.456	60.983	76.262	70.541	83.052	80.766	83.269	94.4245	91.009	102.419	99.2915
C	CD8/A19L	sMVA tv1 low				sMVA tv2 low				sMVA hp low				wtMVAlow				sMVA tv1				sMVA tv2				sMVA hp				wtMVA				Mock
	IFNγ	0.465	2	0.744	1.439	2.801	1.64059	1.639	2.327	1.605	0.827	0.488	0.92	1.636	2.329	2.903	0.781	3.04	0.369	1.45	2.474	2.28232	3.20655	3.054	0.624	3.819	2.93124	1.66	5.63	1.14025	4.32	2.5	1.73	0	0	0	0
	TNFα	0.445	1.598	0.38	1.311	2.052	1.306	1.23	2.058	1.468	0.936	0.487	0.936	1.41	1.82	2.52	0.16	2.74	0.53	1.02	2.44	1.63	2.41	3.1	0.49	2.93	2.32	1.686	5.305	1	3.84	2.437	1.722	0.03	0.092	0.208	0.151
	IL4	0	0.126	0.042	0.049	0.117	0.03	0.057	0.057	0.078	0.064	0.03093	0.049	0	0	0.03	0.01	0.09	0	0.068	0.05	0.03	0.11	0.26	0.07	0.31	0.1	0.12	0.146	0	0.234	0.12	0.09055	0	0	0.014	0.02576
	IL10	0.00309	0.004	0	0.023	0.049	0	0.013	0.008	0	0.002	0.013	0.058	0.065	0.044	0.011	0.022	0.026	0.069	0.021	0.005	0	0.037	0.036	0	0	0.021	0	0.017	0	0.066	0.044	0.032	0.028	0	0.016	0.052
D	CD4/A19L	sMVA tv1 low				sMVA tv2 low				sMVA hp low				wtMVAlow				sMVA tv1				sMVA tv2				sMVA hp				wtMVA				Mock
	IFNγ	0	0.004	0	0	0.056	0.061	0.067	0.029	0.066	0.111	0	0.026	0.094	0	0	0	0.018	0.043	0	0.041	0.026	0.008	0.037	0	0.244	0.107	0	0.063	0	0.04	0.07	0.007	0	0	0	0
	TNFα	0.017	0.079	0	0.058	0.054	0.03	0.1	0.07	0.112	0.152	0.005	0.1	0	0	0	0	0	0	0	0	0.14	0.29	0	0	0.38	0.02	0.149	0.169	0.015	0.14	0.061	0.135	0	0	0.096	0.005
	IL4	0	0	0	0	0	0	0.03278	0.00748	0.037	0	0	0.025	0	0	0	0	0.14	0	0	0	0.15	0	0	0	0.063	0	0.02791	0.022	0	0.008	0.013	0.033	0	0	0.00158	0.01399
	IL10	0	0	0.013	0	0.07166	0.025	0.008	0	0.023	0	0.0203	0.002	0	0	0.003	0	0	0.03578	0.02	0.05837	0.01845	0.013	0.022	0.008	0	0	0.009	0	0	0.048	0	0.014	0	0.011	0.004	0.034
	RAW FACS DATA for A19L samples is included in figure 3 tab

## Sheet: Figure S3
Post Prime
Spike IgG		sMVA-S tv					sMVA-N tv					sMVA-N/S tv					sMVA-N/S hp					sMVA-S/N tv					sMVA-S/N hp					sMVA					Mock
	150	2.0745	2.5259	4	2.7086	3.4036	0.4854	0.4462	0.5405	0.47	0.531	2.3408	2.2487	2.2923	0.6068	2.5498	2.451	2.3078	2.4622	2.51	2.5387	2.2534	2.0928	1.9724	2.0358	2.0692	1.8931	1.965	1.9686	1.9565	2.0249	0.5997	0.429	0.3807	0.285	0.5771	0.2564	0.3655	0.2615	0.2564	0.1558
	450	2.0161	2.6969	3.0471	2.9537	2.8769	0.225	0.3045	0.2656	0.2303	0.3235	2.0373	1.7968	1.9081	0.2983	2.1558	2.0591	2.2338	2.26	2.353	2.1694	2.5072	1.8839	1.9888	1.9463	2.1555	1.7877	1.8022	1.826	2.2663	2.1668	0.2108	0.2319	0.2216	0.1609	0.2617	0.1371	0.1376	0.1366	0.1695	0.1015
	1350	1.7451	1.9776	2.4098	2.275	2.1038	0.118	0.1142	0.1406	0.1163	0.151	1.332	1.1425	1.2137	0.1183	1.6209	1.6627	1.6319	1.4757	1.7816	1.5201	1.6853	1.5353	1.6805	1.4597	1.5622	1.1694	1.602	1.6838	1.498	1.663	0.2968	0.184	0.1081	0.0911	0.1325	0.0753	0.0821	0.0751	0.0765	0.0625
	4050	1.2063	1.25	1.5506	1.3883	1.2266	0.0789	0.0806	0.0816	0.1516	0.0876	0.7155	0.51	0.5589	0.0645	0.8735	0.9301	0.9581	0.7894	0.9823	1.057	1.1877	0.8879	0.9777	0.7988	0.9804	0.616	0.9338	0.8155	0.7692	1.0452	0.185	0.0852	0.078	0.0684	0.0815	0.0563	0.0522	0.0554	0.0582	0.0499
	12150	0.5836	0.4378	0.6431	0.575	0.4905	0.0513	0.0515	0.0494	0.0512	0.0509	0.2602	0.2176	0.2253	0.0488	0.2996	0.3696	0.3782	0.3115	0.442	0.3444	0.6002	0.351	0.4011	0.3374	0.4282	0.2361	0.3799	0.3136	0.3026	0.422	0.0586	0.0593	0.0961	0.0545	0.0585	0.0444	0.0441	0.0462	0.0474	0.0463
	36450	0.2367	0.1615	0.2469	0.2072	0.1651	0.0417	0.042	0.0414	0.0572	0.043	0.1075	0.0846	0.0926	0.044	0.1156	0.1397	0.1997	0.1319	0.1523	0.1406	0.2101	0.1455	0.1466	0.1188	0.1458	0.1203	0.1542	0.1227	0.1268	0.159	0.054	0.0527	0.0563	0.0464	0.0551	0.0422	0.0446	0.0454	0.0443	0.0516
	109350	0.0985	0.1065	0.0978	0.0907	0.0755	0.042	0.0415	0.0408	0.0408	0.041	0.0623	0.0546	0.0571	0.041	0.0637	0.0701	0.074	0.0719	0.077	0.0704	0.0963	0.0754	0.0755	0.0668	0.0716	0.064	0.0787	0.0718	0.0697	0.0842	0.0512	0.0694	0.0591	0.055	0.0596	0.0402	0.0426	0.0455	0.0452	0.0483
	328050	0.061	0.0519	0.0641	0.0644	0.0531	0.04	0.0413	0.0407	0.0385	0.0392	0.0483	0.0464	0.0472	0.0426	0.0507	0.0552	0.0525	0.052	0.0527	0.0508	0.06	0.0516	0.053	0.0525	0.0546	0.053	0.0546	0.0529	0.0525	0.057	0.0572	0.0566	0.0607	0.0552	0.0551	0.0597	0.0418	0.0475	0.0537	0.048
RBD IgG		sMVA-S tv					sMVA-N tv					sMVA-N/S tv					sMVA-N/S hp					sMVA-S/N tv					sMVA-S/N hp					sMVA					Mock
	150	2.3239	3.4517	4	4	4	0.2653	0.1609	0.2295	0.208	0.2203	4	2.7438	4	0.7975	2.7349	2.8497	4	3.2991	4	4	4	2.2463	4	3.1084	4	3.4305	4	4	3.3698	4	0.2811	0.1508	0.1324	0.1086	0.23	0.1663	0.1546	0.2512	0.15	0.1067
	450	2.2656	3.212	4	4	4	0.1103	0.0791	0.0994	0.0779	0.2635	3.0146	2.9382	3.3882	0.2763	2.6932	3.4517	4	4	1.915	4	4	2.0793	3.2132	2.8744	3.152	2.3871	3.0783	2.7822	2.8927	3.3337	0.1004	0.0891	0.1012	0.0682	0.106	0.0747	0.0738	0.1141	0.0988	0.06
	1350	2.0247	2.3239	2.8062	2.8439	2.967	0.0923	0.1721	0.0711	0.1724	0.064	1.9918	1.6861	2.3025	0.1153	1.4987	2.6442	2.2666	2.4472	2.4383	2.5079	2.3641	1.4866	2.1315	1.9145	2.3131	1.3735	2.1923	1.8229	2.0273	2.1656	0.1112	0.0637	0.0573	0.0581	0.0946	0.0485	0.049	0.0666	0.1059	0.0467
	4050	1.1419	1.2306	1.759	1.7295	1.7863	0.0465	0.0467	0.0422	0.0409	0.0541	0.8821	0.725	1.1094	0.0578	0.6175	1.5391	1.1491	1.3031	1.3499	1.2891	1.6389	0.7514	1.1212	0.9182	1.2903	0.5524	1.2458	0.8648	1.108	1.2192	0.0551	0.0674	0.072	0.0498	0.0702	0.0392	0.0392	0.1043	0.0482	0.0406
	12150	0.5164	0.4601	0.6773	0.7204	0.7215	0.0394	0.0381	0.0388	0.0383	0.0374	0.3321	0.251	0.4477	0.0455	0.2206	0.5387	0.4362	0.4935	0.547	0.4891	0.6454	0.3067	0.4252	0.3503	0.5069	0.2082	0.4744	0.3583	0.4215	0.4466	0.0509	0.052	0.0468	0.0456	0.0507	0.0366	0.0362	0.044	0.0413	0.0403
	36450	0.2129	0.1771	0.2563	0.4251	0.2799	0.0354	0.0351	0.0363	0.0395	0.041	0.1653	0.1064	0.1499	0.0437	0.1024	0.2082	0.1789	0.254	0.2026	0.2161	0.2655	0.125	0.1892	0.1563	0.2036	0.0922	0.1793	0.1481	0.1707	0.1774	0.0464	0.047	0.0483	0.0474	0.0504	0.0358	0.0359	0.0418	0.0402	0.0405
	109350	0.0962	0.0954	0.1087	0.1154	0.1147	0.0359	0.0362	0.0367	0.0629	0.0395	0.0707	0.0693	0.077	0.0396	0.0686	0.0995	0.0848	0.0841	0.0947	0.0874	0.149	0.0736	0.0856	0.0734	0.0934	0.0569	0.0853	0.0743	0.0859	0.0861	0.0432	0.047	0.0491	0.0515	0.0524	0.0366	0.0382	0.0419	0.0422	0.0412
	328050	0.0646	0.0604	0.0654	0.0674	0.0826	0.0376	0.0392	0.0424	0.0523	0.0593	0.0516	0.0489	0.0546	0.0432	0.0503	0.0628	0.0666	0.0616	0.0707	0.0629	0.0658	0.0587	0.0554	0.0536	0.0612	0.0411	0.0598	0.055	0.0611	0.0601	0.0552	0.0705	0.0518	0.0512	0.0586	0.0382	0.0373	0.0432	0.0422	0.0401
Nucleocapsid IgG		sMVA-S tv					sMVA-N tv					sMVA-N/S tv					sMVA-N/S hp					sMVA-S/N tv					sMVA-S/N hp					sMVA					Mock
	150	0.3593	0.4354	0.2921	0.382	0.2732	4	3.4179	4	3.4593	3.4594	2.8965	2.9147	2.9147	0.198	2.8008	3.4587	3.0876	3.2157	3.097	2.9604	2.9825	2.1978	3.2093	3.1852	3.11	2.9272	3.2481	2.8342	2.9208	3.0544	0.2197	0.2071	0.1568	0.2883	0.3262	0.1641	0.1764	0.2977	0.1424	0.171
	450	0.1775	0.1443	0.1152	0.1897	0.1266	3.3454	3.3802	3.1476	3.2553	4	2.6329	2.7962	2.5668	0.0117	2.6329	3.0972	2.9965	3.0524	2.9818	2.5558	3.0375	2.2311	2.9022	2.6779	2.8344	2.5413	2.2664	3.0292	2.7004	2.7579	0.12	0.1073	0.1219	0.0744	0.1486	0.0792	0.0982	0.0943	0.1181	0.0745
	1350	0.0719	0.0832	0.0806	0.0736	0.0996	3.0883	3.2833	2.7311	3.1807	3.117	2.4339	2.4004	2.1805	0.0572	2.4198	2.442	2.5479	2.5615	2.44	2.273	2.444	1.9728	2.4796	2.5634	2.7244	2.2808	2.8398	2.4658	2.3826	2.5258	0.0684	0.0706	0.0585	0.1211	0.1031	0.0816	0.0584	0.0609	0.0565	0.0561
	4050	0.0526	0.0458	0.0707	0.0482	0.0683	2.5298	2.1433	2.016	2.2327	2.1434	1.4992	1.5339	1.0124	0.0434	1.7076	1.6928	1.7188	1.6318	1.7699	1.2469	1.8425	1.6008	1.8798	1.6387	1.7801	1.2585	2.0494	1.6956	1.5528	1.8018	0.05	0.2177	0.0498	0.0584	0.0648	0.0442	0.0454	0.0475	0.0453	0.0455
	12150	0.0493	0.0432	0.0432	0.0522	0.0592	1.3276	1.1982	1.1472	1.2262	1.0686	0.645	0.7586	0.4261	0.0447	0.8299	0.9345	0.8689	0.789	1.0278	0.484	0.9274	0.7633	1.0266	0.7967	0.9514	0.4267	0.9406	0.8468	0.6698	1.1255	0.0461	0.0474	0.0481	0.0462	0.0538	0.0467	0.0427	0.0447	0.0417	0.0435
	36450	0.0451	0.0418	0.0437	0.0428	0.0516	0.5407	0.4443	0.467	0.4868	0.4075	0.2507	0.3106	0.1729	0.0422	0.313	0.3573	0.4514	0.3431	0.3896	0.194	0.4848	0.3032	0.42	0.2947	0.3723	0.1901	0.4051	0.3746	0.2724	0.4374	0.0464	0.0472	0.0492	0.0463	0.0527	0.0399	0.0398	0.0407	0.09	0.0435
	109350	0.0416	0.0424	0.0434	0.0445	0.0485	0.2105	0.1913	0.3214	0.2338	0.1984	0.1706	0.1589	0.172	0.089	0.1493	0.148	0.2363	0.142	0.1654	0.1254	0.165	0.131	0.1676	0.1277	0.1583	0.0887	0.1632	0.1554	0.1188	0.1673	0.0497	0.0482	0.0457	0.0658	0.0486	0.0392	0.0392	0.044	0.0405	0.0422
	328050	0.0419	0.0399	0.0405	0.0407	0.0494	0.106	0.095	0.0983	0.1099	0.0949	0.064	0.0804	0.0621	0.0412	0.077	0.0822	0.0803	0.0768	0.0898	0.0953	0.0933	0.0758	0.0917	0.0797	0.0886	0.061	0.0914	0.0864	0.0731	0.0926	0.0595	0.0501	0.0467	0.0484	0.0527	0.0432	0.0546	0.042	0.0414	0.0426
Post boost
Spike IgG		sMVA-S tv					sMVA-N tv					sMVA-N/S tv					sMVA-N/S hp					sMVA-S/N tv					sMVA-S/N hp					sMVA					Mock
	1350	2.0295	2.2278	1.878	2.1667	1.8068	0.2006	0.0916	0.0729	0.2208	0.3804	2.166	2.0036	1.4006	1.2096	1.7786	2.3326	1.9317	2.2932	2.3244	2.1072	2.4397	2.3571	2.3159	2.4443	1.8671	1.8352	2.3882	2.3842	2.02	2.2392	0.2262	0.2259	0.2266	0.2601	0.2455	0.1659	0.1138	0.1475	0.1223	0.099
	4050	2.1929	2.2278	1.6016	2.1667	1.9594	0.1128	0.059	0.0514	0.1284	0.1424	2.1661	2.0442	0.6365	0.5741	1.5548	1.9344	2.1142	2.1695	2.1346	1.4762	2.3352	2.0533	2.2451	2.2422	1.1811	1.1847	2.1932	2.0184	1.595	2.2239	0.1352	0.1399	0.1429	0.1654	0.1203	0.0833	0.074	0.0849	0.0734	0.0628
	12150	1.4647	1.8152	0.8734	2.1066	1.6744	0.06	0.0488	0.0478	0.0626	0.0621	1.4705	1.425	0.2524	0.2268	0.7588	1.8579	1.3936	1.4124	1.4606	0.7116	1.9139	1.2466	1.6079	1.4924	0.5084	0.4922	1.6052	1.4187	0.7828	1.6493	0.0691	0.0674	0.1182	0.1059	0.0734	0.0565	0.0548	0.0602	0.0532	0.0534
	36450	0.7737	1.0188	0.367	1.5199	0.9346	0.0478	0.0457	0.0445	0.0467	0.0477	0.7353	0.7207	0.1086	0.102	0.3167	1.0735	0.7091	0.6998	0.701	0.2816	1.2484	0.5735	0.8271	0.734	0.1925	0.1989	0.783	0.7592	0.3504	0.8553	0.0493	0.0532	0.0562	0.059	0.0595	0.0443	0.047	0.0472	0.0464	0.0487
	109350	0.3108	0.4109	0.1468	0.798	0.4061	0.0456	0.0478	0.0438	0.0437	0.0472	0.2994	0.2961	0.1599	0.0678	0.1418	0.481	0.2844	0.2742	0.2879	0.1263	0.6191	0.2369	0.3872	0.3047	0.0974	0.1042	0.3374	0.3101	0.1534	0.4096	0.047	0.0504	0.0491	0.0523	0.0628	0.0429	0.0436	0.0443	0.0441	0.05
	328050	0.1358	0.1756	0.075	0.3316	0.1779	0.0417	0.043	0.044	0.0428	0.0462	0.1292	0.1301	0.0521	0.0488	0.0882	0.216	0.123	0.1231	0.1229	0.0697	0.2871	0.1169	0.1615	0.1534	0.0702	0.0664	0.1441	0.1457	0.078	0.1596	0.0459	0.0466	0.0543	0.0506	0.0612	0.0442	0.0419	0.0486	0.056	0.0459
	984150	0.0732	0.0931	0.0551	0.148	0.1003	0.0432	0.0423	0.042	0.0412	0.0414	0.0754	0.0697	0.0458	0.0445	0.0649	0.1082	0.0786	0.0671	0.0718	0.0525	0.1147	0.0767	0.1026	0.098	0.052	0.0616	0.0778	0.0757	0.0577	0.0796	0.0457	0.0451	0.0445	0.0816	0.0592	0.0431	0.0419	0.0487	0.0433	0.0679
	2952450	0.057	0.0636	0.0514	0.0866	0.0797	0.0461	0.0458	0.0469	0.0479	0.0485	0.054	0.0565	0.0475	0.0482	0.068	0.0628	0.0518	0.0529	0.0551	0.047	0.0772	0.0581	0.0691	0.0732	0.0514	0.0604	0.0793	0.0627	0.0496	0.0596	0.0459	0.0465	0.0462	0.0484	0.0596	0.0481	0.0453	0.0517	0.045	0.0634
RBD IgG		sMVA-S tv					sMVA-N tv					sMVA-N/S tv					sMVA-N/S hp					sMVA-S/N tv					sMVA-S/N hp					sMVA					Mock
	1350	2.3784	2.3123	2.1289	2.2619	2.2894	0.0729	0.0846	0.0506	0.1063	0.3125	2.3832	2.3887	1.0836	1.4768	1.5669	2.6062	2.4331	2.4113	2.2417	1.8083	2.7538	2.3822	2.2853	2.3733	2.067	1.4258	2.1894	2.2852	1.7751	2.4613	0.1394	0.1354	0.1792	0.1383	0.1718	0.1659	0.0911	0.0958	0.0758	0.0625
	4050	2.0184	1.8782	1.3584	2.2879	1.9729	0.0459	0.055	0.0429	0.051	0.0666	1.8926	2.1	0.4524	0.6707	0.7809	2.3553	1.9496	2.04	1.5695	0.9991	2.3594	1.5807	2.019	2.1201	1.4947	0.6616	1.5336	1.5733	1.061	1.9218	0.0738	0.0765	0.0867	0.0885	0.0878	0.0685	0.0547	0.0634	0.0585	0.0445
	12150	1.1102	1.122	0.613	1.7882	1.2465	0.0471	0.0442	0.0458	0.1402	0.0431	0.9622	1.2588	0.1801	0.265	0.3219	1.638	1.0358	1.0965	0.7328	0.4137	1.7696	0.7371	1.2226	1.307	0.7411	0.2618	0.7397	0.7731	0.4344	1.0733	0.0631	0.0556	0.0988	0.0609	0.0618	0.043	0.0453	0.0493	0.0537	0.0434
	36450	0.486	0.4773	0.2511	0.9404	0.5498	0.0445	0.0489	0.0452	0.0432	0.0496	0.4148	0.5532	0.0859	0.1141	0.1375	0.8439	0.4327	0.5077	0.3124	0.1757	0.8374	0.2897	0.5617	0.585	0.2936	0.1178	0.289	0.3252	0.1896	0.4323	0.0478	0.0546	0.0533	0.0511	0.063	0.0419	0.0452	0.0459	0.0475	0.0418
	109350	0.2043	0.1919	0.1047	0.3774	0.2216	0.0408	0.0422	0.0416	0.0434	0.0437	0.1736	0.2254	0.059	0.061	0.0774	0.3124	0.1829	0.2154	0.1385	0.0957	0.3471	0.1336	0.2233	0.2461	0.1332	0.0664	0.1374	0.137	0.0904	0.1908	0.0448	0.0479	0.0589	0.0455	0.0581	0.0412	0.0406	0.0482	0.0472	0.0464
	328050	0.0923	0.0902	0.0606	0.1572	0.0983	0.0408	0.0401	0.0419	0.0417	0.0479	0.0897	0.1063	0.0503	0.0472	0.0574	0.1309	0.0853	0.094	0.0704	0.0545	0.1513	0.0711	0.0969	0.105	0.0727	0.0515	0.0719	0.0777	0.056	0.0864	0.0469	0.0451	0.046	0.0477	0.0576	0.0397	0.04	0.0458	0.0423	0.043
	984150	0.0568	0.056	0.0456	0.0782	0.0605	0.0395	0.0398	0.0389	0.0395	0.04	0.0578	0.1497	0.0518	0.0437	0.0512	0.0705	0.0557	0.0602	0.0548	0.0489	0.0773	0.0523	0.0603	0.0623	0.0559	0.0468	0.0529	0.0523	0.0554	0.0559	0.0446	0.0458	0.0472	0.0465	0.0612	0.0418	0.04	0.0486	0.0436	0.0458
	2952450	0.0445	0.045	0.042	0.0542	0.05	0.0409	0.0406	0.0409	0.038	0.0394	0.0433	0.0469	0.0413	0.0414	0.0513	0.0527	0.0474	0.0469	0.047	0.0418	0.053	0.0448	0.0482	0.0498	0.0555	0.0485	0.0488	0.0476	0.043	0.0485	0.0502	0.0548	0.0524	0.054	0.0734	0.0461	0.0429	0.0513	0.0457	0.0485
Nucleocapsid IgG		sMVA-S tv					sMVA-N tv					sMVA-N/S tv					sMVA-N/S hp					sMVA-S/N tv					sMVA-S/N hp					sMVA					Mock
	1350	0.3184	0.1827	0.1621	0.2786	0.2035	2.4627	2.1902	1.9705	2.4413	2.3753	2.3066	2.2945	2.1914	1.1167	2.0326	2.2768	2.232	2.3621	2.43	2.3143	2.6226	2.2305	2.419	2.4393	2.3633	2.2894	2.4497	2.306	2.1876	2.4209	0.2428	0.2	0.2028	0.3031	0.2697	0.1843	0.1433	0.1549	0.2972	0.0828
	4050	0.159	0.0977	0.1062	0.1029	0.1122	2.3719	2.0473	1.289	2.3181	2.2403	2.6156	2.395	1.7121	0.4884	2.1987	2.051	2.2829	2.4162	2.4162	2.1251	2.4628	2.2229	2.365	2.4628	2.0191	1.9636	2.427	2.3346	2.208	2.2598	0.1231	0.1086	0.1094	0.1273	0.1166	0.0815	0.0669	0.1072	0.2079	0.0629
	12150	0.068	0.0719	0.0717	0.1019	0.1006	1.9723	1.2255	0.552	2.2762	1.9817	2.3522	2.1407	0.971	0.1886	1.6862	2.0113	1.8417	2.1192	2.1449	1.3946	2.3156	1.8127	2.0395	2.042	1.4668	1.1648	2.2544	2.1384	1.4803	1.7531	0.0967	0.0997	0.1098	0.1026	0.0922	0.0617	0.0578	0.1214	0.0808	0.0575
	36450	0.068	0.0606	0.0506	0.086	0.0998	1.2032	0.5508	0.2244	1.2919	1.2324	1.9057	1.5281	0.4046	0.0927	0.9064	1.3477	0.9962	1.5011	1.4454	0.6466	1.6788	1.1006	1.5441	1.3179	0.6389	0.4768	1.4215	1.2618	0.6711	0.9279	0.081	0.0759	0.0832	0.0866	0.0853	0.0575	0.0609	0.0588	0.0671	0.0609
	109350	0.0593	0.0503	0.048	0.0606	0.069	0.514	0.2085	0.1039	0.6094	0.5397	1.1071	0.809	0.1777	0.0616	0.3803	0.6528	0.4073	0.6813	0.7016	0.2649	0.8628	0.4882	0.8573	0.6083	0.2673	0.1902	0.6103	0.5026	0.2697	0.3619	0.0842	0.0634	0.0665	0.0689	0.0794	0.0545	0.0503	0.0503	0.052	0.0514
	328050	0.0512	0.0489	0.0475	0.0505	0.0586	0.2263	0.0992	0.0671	0.2654	0.2224	0.4654	0.3268	0.0853	0.0504	0.1705	0.2876	0.1772	0.2921	0.2972	0.1184	0.3743	0.2428	0.3647	0.3162	0.1262	0.0935	0.2851	0.215	0.1363	0.1611	0.0646	0.0555	0.0622	0.0564	0.0608	0.0519	0.0499	0.0497	0.0476	0.049
	984150	0.047	0.0443	0.0439	0.0467	0.0494	0.1108	0.0638	0.0519	0.1161	0.1141	0.21	0.1343	0.1155	0.0456	0.0905	0.1138	0.0935	0.1381	0.142	0.0757	0.1647	0.1076	0.1566	0.1292	0.0827	0.0642	0.1301	0.1194	0.0761	0.1003	0.054	0.0564	0.0548	0.0542	0.0726	0.0516	0.0506	0.0472	0.0457	0.0498
	2952450	0.0467	0.0476	0.0955	0.047	0.06	0.0803	0.0522	0.0549	0.0771	0.0692	0.1104	0.0829	0.0518	0.2328	0.0607	0.0741	0.0654	0.0818	0.0805	0.0564	0.0854	0.0687	0.0852	0.0789	0.0783	0.063	0.096	0.0897	0.0775	0.0684	0.0544	0.0506	0.0525	0.0571	0.0752	0.0518	0.0492	0.052	0.0476	0.06
	Absorbance (450nm) at 1:10,000 serum dilution)
	Spike	sMVA-S tv					sMVA-N tv					sMVA-N/S tv					sMVA-N/S hp					sMVA-S/N tv					sMVA-S/N hp					sMVA					Mock
	IgG2a	2.113	2.7033	2.0259	4	2.3414	0.0481	0.0596	0.0462	0.05	0.0542	2.1548	2.5698	0.5345	0.6561	2.4021	3.0346	2.5064	1.879	2.2461	1.2725	2.7159	0.8651	2.96	3.2388	2.2446	0.5658	2.1934	1.4756	1.6466	1.7282	0.0687	0.0726	0.0702	0.0851	0.0842	0.0462	0.0443	0.045	0.0569	0.0488
	IgG1	0.8464	1.4259	0.6648	1.2749	0.9674	0.04	0.0393	0.0392	0.0439	0.0446	1.8859	1.1196	0.347	0.1341	0.7611	0.8755	1.1633	0.6269	0.7967	0.3969	0.5694	0.2395	1.5589	0.9312	0.7861	0.3064	0.4574	0.4862	0.6902	0.693	0.0876	0.0558	0.0432	0.0509	0.0578	0.0413	0.0799	0.0425	0.0468	0.0436
	RBD	sMVA-S tv					sMVA-N tv					sMVA-N/S tv					sMVA-N/S hp					sMVA-S/N tv					sMVA-S/N hp					sMVA					Mock
	IgG2a	1.7491	1.9595	1.3947	3.0902	1.6483	0.0395	0.0416	0.0457	0.0492	0.0507	1.3308	2.0658	0.3747	0.6261	0.7196	2.1371	1.1457	1.5821	1.4721	0.8038	2.1672	0.7042	2.6982	2.1934	2.0056	0.2974	0.9168	0.8896	0.8839	0.984	0.0549	0.0593	0.0795	0.0585	0.0715	0.0433	0.0408	0.044	0.0535	0.0474
	IgG1	0.444	0.7	0.3604	0.7504	0.4998	0.0409	0.0388	0.043	0.0408	0.044	0.8791	0.3861	0.089	0.11	0.2551	0.5428	0.2381	0.3618	0.1956	0.2301	0.4117	0.142	0.3652	0.4016	0.3415	0.1039	0.1677	0.1719	0.3375	0.275	0.0446	0.0452	0.0433	0.0407	0.045	0.0404	0.04	0.0412	0.0448	0.0428
	Nucleocapsid	sMVA-S tv					sMVA-N tv					sMVA-N/S tv					sMVA-N/S hp					sMVA-S/N tv					sMVA-S/N hp					sMVA					Mock
	IgG2a	0.0638	0.058	0.0576	0.0702	0.0752	2.2748	1.1893	0.7027	2.4472	1.9781	2.2776	1.9644	0.6722	0.1956	1.8645	2.337	1.7464	1.8713	1.7961	0.997	2.0736	1.3627	2.4693	2.4343	1.9223	0.8083	1.7893	1.7599	1.4847	1.896	0.063	0.0648	0.0544	0.0576	0.0608	0.0476	0.0428	0.0457	0.0729	0.0448
	IgG1	0.0392	0.0393	0.0401	0.0397	0.0409	0.7543	0.2753	0.1327	0.7624	0.5649	0.3517	0.1726	0.9136	0.7146	0.4688	0.6562	0.7411	0.4792	0.5143	0.1978	0.3517	0.1726	0.9136	0.7146	0.4688	0.151	0.3827	0.4036	0.4219	0.4521	0.0388	0.0402	0.0392	0.0382	0.0409	0.0381	0.0374	0.0376	0.0399	0.0387
	Post-prime pseudovirus % neutralization
		sMVA-S tv	sMVA-N tv	sMVA-N/S tv	sMVA-N/S hp	sMVA-S/N tv	sMVA-S/N hp	sMVA	Mock
	40	99.2071	24.2803		99.6051	99.7684	98.5137	8.53708	5.79825
	80	99.294	45.1743	99.3205	99.8139	99.4788	97.0028	40.1802	-36.4667
	160	99.6135	-4.62323		97.9535	98.3611	97.7163	36.0494	31.0163
	320	88.4126	11.2956	99.2896	94.3728	90.4984	92.5782	9.64521	-111.603
	640	63.9964	21.3895		82.7727	84.2786	85.9723	6.5367	80.3
	1280	61.2626	-26.4117	48.9331	65.7509	74.1619	83.1697	11.6716	-95.396
	Post-boost pseudovirus % neutralization
		sMVA-S tv	sMVA-N tv	sMVA-N/S tv	sMVA-N/S hp	sMVA-S/N tv	sMVA-S/N hp	sMVA	Mock
	150	99.8939	49.1095	99.8568	99.9173	99.7204	99.8341	60.3122	19.6093
	450	99.8895	52.8493	99.7883	99.7876	99.7972	99.7963	73.2846	27.5436
	1350	99.8961	1.4493	99.7038	92.7106	73.376	97.6843	38.6103	17.0017
	4050	52.2826	53.2063	86.5414	83.9456	70.7897	55.5142	-16.2665	12.3289
	12150	22.7967	40.2032	40.4292	67.2659	54.0577	46.3578	43.1764	3.57156
	36450	16.1933	9.20814	18.5745	40.4456	23.1724	6.85215	24.664	-9.32621
	Post-prime SARS-CoV-2 % neutralization
	Serum dil	sMVA-S tv			sMVA-N tv			sMVA-N/S tv			sMVA-N/S hp			sMVA-S/N tv			sMVA-S/N hp			sMVA			Mock
	40	100	100	100	85	91.25	77.5	100	92.5	98.75	100	100	97.5	97.5	100	100	100	96.25	100	1.25	68.75	41.25	67.5	68.75	60
	80	100	100	100	58.75	93.75	78.75	100	97.5	98.75	100	91.25	100	100	100	91.25	100	96.25	97.5	27.5	67.5	70	100	57.5	88.75
	160	100	100	97.5	46.25	31.25	76.25	93.75	83.75	71.25	88.75	85	83.75	96.25	96.25	91.25	95	93.75	96.25	32.5	66.25	30	-3.75	45	51.25
	320	100	100	100	0	0	46.25	92.5	0	83.75	85	61.25	58.75	91.25	55	88.75	100	52.5	95	7.5	3.75	68.75	3.75	100	5
	640	22.5	0	100	0	0	0	0	66.25	97.5	67.5	80	53.75	0	83.75	67.5	42.5	46.25	38.75	6.25	0	0	0	52.5	0
	Post-boost SARS-CoV-2 % neutralization
	Serum dil	sMVA-S tv			sMVA-N tv			sMVA-N/S tv			sMVA-N/S hp			sMVA-S/N tv			sMVA-S/N hp			sMVA			Mock
	100	100	100	100	75	67.5	63.75	100	100	100	100	100	100	100	100	100	100	100	98.75
	200	100	100	100	50	48.75	45	100	100	100	100	96.25	100	100	100	100	100	100	100
	400	100	100	100	0	23.75	60	80	100	95	100	97.5	88.75	100	100	98.75	100	100	100
	800	100	96.25	100	0	62.5	0	100	97.5	88.75	92.5	97.5	98.75	92.5	97.5	98.75	92.5	87.5	80
	1600	76.25	88.75	71.25	0	11.25	17.5	62.5	67.5	23.75	12.5	91.25	96.25	12.5	91.25	96.25	100	100	100
	3200	73.75	100	86.25	0	48.75	0	71.25	88.75	72.5	73.75	47.5	71.25	73.75	47.5	71.25	60	17.5	58.75

## Sheet: Figure S4
A	Spike bAb	SARS-CoV-2 convalescent plasma																			SARS-CoV-2 negatives
	Serum dilution	7	10	14	21	22	25	26	29	30	31	43	44	46	48	49	50	51	54	55	SeraNeg	Sera34
	150	1.6773	1.7102	1.7077	1.7683	1.6482	1.6868	1.6804	1.4964	1.7182	1.7494	1.6212	1.7009	1.6201	1.2757	1.559	1.6676	1.6653	1.2876	1.2216	1.3009	1.2588
	450	1.476	1.6328	1.6734	1.7183	1.4689	1.5956	1.6715	1.228	1.6084	1.6486	1.41	1.6388	1.6277	0.9602	1.3502	1.6871	1.4278	0.9088	0.9098	0.9806	0.9095
	1350	1.0377	1.4269	1.3941	1.5418	1.0615	1.2699	1.426	0.7758	1.2578	1.3753	1.0356	1.3333	1.3386	0.5944	0.9288	1.5004	1.0135	0.5273	0.5798	0.6002	0.5425
	4050	0.5583	1.0267	0.9522	1.1527	0.5953	0.7902	1.0178	0.4068	0.7921	0.8687	0.5253	0.8524	0.9676	0.3337	0.5293	1.2246	0.5786	0.3364	0.3599	0.342	0.3243
	12150	0.2729	0.5559	0.5003	0.6396	0.2769	0.3818	0.5796	0.3504	0.3863	0.4102	0.2625	0.4362	0.5081	0.1999	0.2872	0.6973	0.2996	0.2071	0.2136	0.1917	0.1849
	36450	0.1454	0.2548	0.2335	0.3096	0.1521	0.1835	0.2666	0.1302	0.1891	0.1932	0.161	0.2186	0.2536	0.1194	0.1718	0.3485	0.165	0.136	0.1316	0.0978	0.0979
	109350	0.0867	0.1223	0.1211	0.147	0.0898	0.0964	0.1308	0.0836	0.1016	0.1002	0.0897	0.1196	0.1314	0.0768	0.0992	0.163	0.0983	0.0915	0.0801	0.0776	0.0795
	328050	0.0662	0.0752	0.0739	0.0841	0.0592	0.0634	0.0837	0.0609	0.0693	0.066	0.0762	0.0759	0.0786	0.0545	0.0646	0.0855	0.0614	0.0624	0.0599	0.0693	0.0558
	RBD bAb	SARS-CoV-2 convalescent plasma																			SARS-CoV-2 negatives
	Serum dilution	7	10	14	21	22	25	26	29	30	31	43	44	46	48	49	50	51	54	55	SeraNeg	Sera34
	150	1.4875	1.9436	1.6803	1.9531	1.5679	1.8704	1.4542	0.8103	1.879	1.9794	1.651	1.9408	1.7142	1.2118	1.3284	1.63	1.4435	1.3903	1.2625	1.079	1.1244
	450	0.9251	1.8179	1.2734	1.8722	1.0571	1.6477	1.0032	0.3659	1.6687	1.7928	1.1756	1.7686	1.5628	0.7346	0.8711	1.4543	0.9988	0.8443	0.8118	0.6445	0.5946
	1350	0.4147	1.449	0.6908	1.6883	0.5078	1.1556	0.5579	0.1534	1.1458	1.4138	0.5514	1.3438	1.2123	0.3198	0.4279	0.8416	0.4911	0.3577	0.3957	0.3306	0.2517
	4050	0.1751	0.833	0.2907	1.1992	0.2068	0.5651	0.2726	0.0846	0.5906	0.869	0.2279	0.7422	0.6449	0.1477	0.1966	0.3892	0.2169	0.1371	0.176	0.1545	0.1139
	12150	0.0868	0.3234	0.1311	0.5616	0.0944	0.2222	0.1307	0.0631	0.2273	0.3153	0.1096	0.2919	0.2692	0.0865	0.1154	0.1631	0.1062	0.077	0.0946	0.0825	0.0676
	36450	0.0628	0.134	0.0776	0.2341	0.0635	0.1032	0.0973	0.0585	0.1107	0.1411	0.0738	0.1364	0.1109	0.065	0.0748	0.0801	0.0631	0.0527	0.0594	0.0523	0.0481
	109350	0.0519	0.0732	0.0594	0.1128	0.0526	0.0665	0.0577	0.0554	0.0721	0.0792	0.0606	0.0827	0.0695	0.0584	0.0599	0.0605	0.0528	0.0491	0.0498	0.0469	0.0456
	328050	0.0493	0.0534	0.0503	0.065	0.0483	0.0507	0.0478	0.0493	0.0564	0.0566	0.0515	0.0591	0.0542	0.05	0.0543	0.0503	0.047	0.0455	0.0439	0.0412	0.0416
	Nucleocapsid bAb	SARS-CoV-2 convalescent plasma																			SARS-CoV-2 negatives
	Serum dilution	7	10	14	21	22	25	26	29	30	31	43	44	46	48	49	50	51	54	55	SeraNeg	Sera34
	150	1.5185	1.6333	1.7399	1.7324	1.0505	1.5924	1.2493	0.695	1.6673	1.6339	1.1615	1.7031	1.6876	0.9434	1.3303	1.6263	1.4434	1.1985	1.1781	1.0159	1.0584
	450	1.2526	1.4796	1.7149	1.8432	0.6385	1.4425	1.0275	0.3896	1.7417	1.6199	0.7482	1.8998	1.5852	0.5781	0.9187	1.4695	1.1213	0.749	0.775	0.6687	0.6601
	1350	0.7497	0.9985	1.4843	1.6758	0.3233	0.9453	0.686	0.2095	1.3898	1.2357	0.426	1.7341	1.3936	0.3396	0.6244	1.154	0.6391	0.352	0.423	0.3835	0.325
	4050	0.3917	0.4514	0.9804	1.3824	0.2035	0.4824	0.4284	0.1741	0.8728	0.7796	0.2627	1.7632	0.9871	0.2486	0.4379	0.6375	0.3591	0.1928	0.2469	0.1978	0.1645
	12150	0.2211	0.2139	0.5454	0.9198	0.1474	0.2516	0.261	0.18	0.4643	0.3605	0.2122	1.1541	0.5365	0.1991	0.2861	0.3548	0.2262	0.1426	0.1686	0.109	0.1055
	36450	0.1259	0.1048	0.271	0.4116	0.1124	0.1534	0.159	0.1512	0.2539	0.2046	0.1584	0.6008	0.273	0.1636	0.2211	0.2253	0.1724	0.1159	0.1245	0.0709	0.0728
	109350	0.0855	0.07	0.1378	0.1846	0.0802	0.0998	0.098	0.1108	0.1436	0.1176	0.1105	0.2988	0.1451	0.102	0.1328	0.1367	0.1177	0.084	0.0968	0.0597	0.0613
	328050	0.0666	0.0599	0.0869	0.1024	0.062	0.0709	0.0721	0.0791	0.0908	0.0765	0.0769	0.148	0.0851	0.0693	0.0809	0.0862	0.0747	0.0641	0.068	0.048	0.054
C	Endpoint titers	SARS-CoV-2 convalescent plasma																			SARS-CoV-2 negatives
		7	10	14	21	22	25	26	29	30	31	43	44	46	48	49	50	51	54	55	SeraNeg	Sera34
	Spike	109350	36450	36450	109350	36450	109350	36450	36450	109350	109350	109350	36450	36450	36450	36450	109350	36450	36450	109350	12150	12150
	RBD	36450	12150	36450	36450	1350	12150	36450	4050	109350	12150	36450	4050	4050	4050	12150	12150	12150	4050	36450	4050	4050
	Nucleocapsid	328050	109350	109350	109350	109350	36450	36450	36450	328050	109350	36450	36450	36450	36450	109350	109350	109350	36450	109350	12150	12150
	Convalescent individuals characteristics
	UCSD ID	Acute/Convalescent	PCR confirmed	Lateral flow (IgG/IgM)	1st blood Collect date	Symptom onset (date)	Days post symptom onset	Age	Gender	Disease severity	Presenting symptoms
	CoV7	convalescent	2020-03-07	positive	2020-03-26	2020-03-01	25	44	F	mild	cough, fatigue
	CoV10	convalescent	2020-03-14	positive	2020-04-16	2020-03-12	25	39	M	moderate	cough, fever, myalgia, fatigue, anosmia, headache, anorexia, diarrhea
	CoV14	convalescent	3/15, 3/21	positive	2020-04-07	2020-03-14	25	32	M	mild	Fever, malaise, tachycardia
	CoV21	Convalescent	2020-03-12	Positive	2020-04-07	2020-03-11	27	42	M	mild	cough, chills
	CoV22	Convalescent	2020-03-19	Positive	2020-04-07	2020-03-04	34	51	M	mild	cough, chills
	CoV25	Convalescent	2020-03-17	Positive	2020-04-07	2020-03-17	21	40	F	mild	Fever, malaise
	CoV26	Convalescent	2020-03-08	Positive	2020-04-07	2020-03-08	30	43	F	Mild	Anosmia
	CoV29	Convalescent	2020-03-18	Positive	2020-04-09	2020-03-10	30	55	F	Mild	cough, chills
	CoV30	Convalescent	2020-03-13	Positive	2020-04-09	2020-03-13	27	40	M	mild to moderate	Prolonged cough, short chills
	CoV31	Convalescent	2020-03-17	Positive	2020-04-09	2020-03-07	33	64	M	Mild	cough, chills
	CoV43	Convalescent	No, mother positive with same symptoms	Positive	2020-04-14	2020-03-23	22	20	F	Moderate	Fatigue, myalgia, nausea, fever, diarrhea, cough, anosmia
	CoV44	convalescent	2020-03-20	Positive	2020-04-14	2020-03-14	31	44	F	Mild	Cough, fever, dyspnea, anosmia, fatigue, anorexia
	CoV46	Convalescent	2020-03-14	Positive	2020-04-14	2020-03-09	36	56	F	Mod-severe	Cough, fever, dyspnea, anosmia, fatigue, myalgia (hospitalized overnight for dyspnea)
	CoV48	Convalescent	No. Wife positive, whole family sick	Neg	2020-04-14	2020-03-14	31	41	M	Moderate	Cough, fatigue, fever
	CoV49	Convalescent	Neg	Positive	2020-04-16	2020-03-01	46	39	F	Mild	Headache
	CoV50	Convalescent	2020-03-17	Positive	2020-04-16	2020-03-15	32	62	F	moderate	Cough, fever, dyspnea, anorexia
	CoV51	Convalescent	2020-03-18	Positive	2020-04-16	2020-03-16	31	27	F	Moderate	Cough, fever, dyspnea, anosmia, anorexia, myalgias, eye pain, anorexia
	CoV54	Convalescent	2020-03-31	Neg	2020-04-21	2020-03-31	21	72	M	mild	Fever, myalgia, headache, malaise, diarrhea
	CoV55	Convalescent	Not done	Neg	2020-04-21	2020-02-14	67	65	M	mild	Cough, rhinorrhea, subjective fever

[truncated: 5 more sheets: Figure S5, Figure S6, Figure S8, Figure S9, Figure S10]
